# Supplementary material for: An electrically conductive metallocycle: densely packed molecular hexagons with π-stacked radicals
Source: Chem Sci. 2022 Apr 1;13(17):4902–8. doi: 10.1039/d2sc00447j (PMC9067574; doi:10.1039/d2sc00447j)
Supplement: SC-013-D2SC00447J-s002 [file SC-013-D2SC00447J-s002.cif]

# Electronic Supplementary Material (ESI) for Chemical Science.
# This journal is © The Royal Society of Chemistry 2022

####################################################################### 
# 
# This file contains crystal structure data downloaded from the 
# Cambridge Structural Database (CSD) hosted by the Cambridge 
# Crystallographic Data Centre (CCDC).
# 
# Full information about CCDC data access policies and citation 
# guidelines are available at http://www.ccdc.cam.ac.uk/access/V1 
# 
# Audit and citation data items may have been added by the CCDC. 
# Please retain this information to preserve the provenance of 
# this file and to allow appropriate attribution of the data. 
# 
#######################################################################

data_PMC-hexagon
_database_code_depnum_ccdc_archive 'CCDC 2091485'
loop_
_audit_author_name
_audit_author_address
'Hiroaki Iguchi'
;Tohoku University
Japan
;
_audit_update_record             
;
2021-09-09 deposited with the CCDC.	2022-03-24 downloaded from the CCDC.
;

_audit_creation_method           SHELXL-2018/3
_shelx_SHELXL_version_number     2018/3
_chemical_name_systematic        ?
_chemical_name_common            ?
_chemical_melting_point          ?
_chemical_formula_moiety         'C168 H168 N54 Ni6 O54, 5.046(C4 H9 N O)'
_chemical_formula_sum            'C188.19 H213.43 N59.05 Ni6 O59.05'
_chemical_formula_weight         4599.64

loop_
_atom_type_symbol
_atom_type_description
_atom_type_scat_dispersion_real
_atom_type_scat_dispersion_imag
_atom_type_scat_source
C C 0.0033 0.0016 'International Tables Vol C Tables 4.2.6.8 and 6.1.1.4'
H H 0.0000 0.0000 'International Tables Vol C Tables 4.2.6.8 and 6.1.1.4'
N N 0.0061 0.0033 'International Tables Vol C Tables 4.2.6.8 and 6.1.1.4'
O O 0.0106 0.0060 'International Tables Vol C Tables 4.2.6.8 and 6.1.1.4'
Ni Ni 0.3393 1.1124 'International Tables Vol C Tables 4.2.6.8 and 6.1.1.4'

_space_group_crystal_system      trigonal
_space_group_IT_number           148
_space_group_name_H-M_alt        'R -3 :H'
_space_group_name_Hall           '-R 3'

_shelx_space_group_comment       
;
The symmetry employed for this shelxl refinement is uniquely defined
by the following loop, which should always be used as a source of
symmetry information in preference to the above space-group names.
They are only intended as comments.
;

loop_
_space_group_symop_operation_xyz
'x, y, z'
'-y, x-y, z'
'-x+y, -x, z'
'x+2/3, y+1/3, z+1/3'
'-y+2/3, x-y+1/3, z+1/3'
'-x+y+2/3, -x+1/3, z+1/3'
'x+1/3, y+2/3, z+2/3'
'-y+1/3, x-y+2/3, z+2/3'
'-x+y+1/3, -x+2/3, z+2/3'
'-x, -y, -z'
'y, -x+y, -z'
'x-y, x, -z'
'-x+2/3, -y+1/3, -z+1/3'
'y+2/3, -x+y+1/3, -z+1/3'
'x-y+2/3, x+1/3, -z+1/3'
'-x+1/3, -y+2/3, -z+2/3'
'y+1/3, -x+y+2/3, -z+2/3'
'x-y+1/3, x+2/3, -z+2/3'

_cell_length_a                   45.980(2)
_cell_length_b                   45.980(2)
_cell_length_c                   9.5196(7)
_cell_angle_alpha                90
_cell_angle_beta                 90
_cell_angle_gamma                120
_cell_volume                     17430(2)
_cell_formula_units_Z            3
_cell_measurement_temperature    120(2)
_cell_measurement_reflns_used    3252
_cell_measurement_theta_min      2.3230
_cell_measurement_theta_max      21.5940

_exptl_crystal_description       needle
_exptl_crystal_colour            black
_exptl_crystal_density_meas      ?
_exptl_crystal_density_method    ?
_exptl_crystal_density_diffrn    1.315
_exptl_crystal_F_000             7189
_exptl_transmission_factor_min   ?
_exptl_transmission_factor_max   ?
_exptl_crystal_size_max          0.170
_exptl_crystal_size_mid          0.020
_exptl_crystal_size_min          0.020
_exptl_absorpt_coefficient_mu    0.564
_shelx_estimated_absorpt_T_min   0.910
_shelx_estimated_absorpt_T_max   0.989
_exptl_absorpt_correction_type   multi-scan
_exptl_absorpt_correction_T_min  0.78440
_exptl_absorpt_correction_T_max  1.00000
_exptl_absorpt_process_details   
;
CrysAlisPro 1.171.40.61a (Rigaku Oxford Diffraction, 2019)
Empirical absorption correction using spherical harmonics,
 implemented in SCALE3 ABSPACK scaling algorithm.
;
_oxdiff_exptl_absorpt_empirical_full_min 0.849
_oxdiff_exptl_absorpt_empirical_full_max 1.238
_oxdiff_exptl_absorpt_empirical_details 
;
Empirical correction (ABSPACK) includes:
- Absorption correction using spherical harmonics
- Frame scaling
;
_diffrn_ambient_temperature      120(2)
_diffrn_radiation_wavelength     0.71073
_diffrn_radiation_type           MoK\a
_diffrn_source                   'Rotating-anode X-ray tube'
_diffrn_measurement_device_type  'XtaLAB AFC10 (RCD3): fixed-chi single'
_diffrn_measurement_method       'phi and omega scans'
_diffrn_detector                 'Hybrid Pixel Array Detector'
_diffrn_detector_area_resol_mean 10.0000
_diffrn_reflns_number            21975
_diffrn_reflns_av_unetI/netI     0.2050
_diffrn_reflns_av_R_equivalents  0.0896
_diffrn_reflns_limit_h_min       -51
_diffrn_reflns_limit_h_max       62
_diffrn_reflns_limit_k_min       -58
_diffrn_reflns_limit_k_max       55
_diffrn_reflns_limit_l_min       -13
_diffrn_reflns_limit_l_max       10
_diffrn_reflns_theta_min         2.344
_diffrn_reflns_theta_max         29.614
_diffrn_reflns_theta_full        25.242
_diffrn_measured_fraction_theta_max 0.829
_diffrn_measured_fraction_theta_full 0.999
_diffrn_reflns_Laue_measured_fraction_max 0.829
_diffrn_reflns_Laue_measured_fraction_full 0.999
_diffrn_reflns_point_group_measured_fraction_max 0.829
_diffrn_reflns_point_group_measured_fraction_full 0.999
_reflns_number_total             9025
_reflns_number_gt                3964
_reflns_threshold_expression     'I > 2\s(I)'
_reflns_Friedel_coverage         0.000
_reflns_Friedel_fraction_max     .
_reflns_Friedel_fraction_full    .

_reflns_special_details          
;
 Reflections were merged by SHELXL according to the crystal
 class for the calculation of statistics and refinement.
 
 Structure factors included contributions from the .fab file.
 
 _reflns_Friedel_fraction is defined as the number of unique
 Friedel pairs measured divided by the number that would be
 possible theoretically, ignoring centric projections and
 systematic absences. Completness statistics refer to single and
 composite reflections containing twin component 1 only.
;

_computing_data_collection       'CrysAlisPro 1.171.40.61a (Rigaku OD, 2019)'
_computing_cell_refinement       'CrysAlisPro 1.171.40.61a (Rigaku OD, 2019)'
_computing_data_reduction        'CrysAlisPro 1.171.40.61a (Rigaku OD, 2019)'
_computing_structure_solution    Sir2019
_computing_structure_refinement  'SHELXL-2018/3 (Sheldrick, 2018)'
_computing_molecular_graphics    'Yadokari-XG (Wakita, Nemoto et al., 2009)'
_computing_publication_material  'Yadokari-XG (Wakita, Nemoto et al., 2009)'
_refine_special_details          
'Refined as a 2-component inversion twin.,Twin,SQUEEZE'
_refine_ls_structure_factor_coef Fsqd
_refine_ls_matrix_type           full
_refine_ls_weighting_scheme      calc
_refine_ls_weighting_details     
'w=1/[\s^2^(Fo^2^)+(0.1022P)^2^+199.1361P] where P=(Fo^2^+2Fc^2^)/3'
_atom_sites_solution_primary     direct
_atom_sites_solution_secondary   difmap
_atom_sites_solution_hydrogens   geom
_refine_ls_hydrogen_treatment    constr
_refine_ls_extinction_method     none
_refine_ls_extinction_coef       .
_refine_ls_number_reflns         9025
_refine_ls_number_parameters     489
_refine_ls_number_restraints     1
_refine_ls_R_factor_all          0.2263
_refine_ls_R_factor_gt           0.0992
_refine_ls_wR_factor_ref         0.2908
_refine_ls_wR_factor_gt          0.2428
_refine_ls_goodness_of_fit_ref   1.028
_refine_ls_restrained_S_all      1.028
_refine_ls_shift/su_max          0.001
_refine_ls_shift/su_mean         0.000

loop_
_atom_site_label
_atom_site_type_symbol
_atom_site_fract_x
_atom_site_fract_y
_atom_site_fract_z
_atom_site_U_iso_or_equiv
_atom_site_adp_type
_atom_site_occupancy
_atom_site_site_symmetry_order
_atom_site_calc_flag
_atom_site_refinement_flags_posn
_atom_site_refinement_flags_adp
_atom_site_refinement_flags_occupancy
_atom_site_disorder_assembly
_atom_site_disorder_group
C1 C -0.0431(2) 0.3510(2) -0.1258(10) 0.033(2) Uani 1 1 d . . . . .
H1 H -0.054931 0.363033 -0.125534 0.040 Uiso 1 1 calc R U . . .
C2 C -0.0074(2) 0.3687(2) -0.1259(10) 0.032(2) Uani 1 1 d . . . . .
C3 C 0.0096(2) 0.3511(2) -0.1220(9) 0.027(2) Uani 1 1 d . . . . .
C4 C 0.0454(2) 0.3685(2) -0.1248(10) 0.033(2) Uani 1 1 d . . . . .
C5 C 0.0625(2) 0.3500(2) -0.1236(9) 0.030(2) Uani 1 1 d . . . . .
H2 H 0.086387 0.361476 -0.121533 0.036 Uiso 1 1 calc R U . . .
C6 C 0.0451(2) 0.3162(2) -0.1255(9) 0.031(2) Uani 1 1 d . . . . .
H3 H 0.057071 0.304365 -0.128293 0.037 Uiso 1 1 calc R U . . .
C7 C 0.0096(2) 0.2976(2) -0.1234(9) 0.027(2) Uani 1 1 d . . . . .
C8 C -0.0083(2) 0.3151(2) -0.1240(9) 0.0269(19) Uani 1 1 d . . . . .
C9 C -0.0438(2) 0.2980(2) -0.1234(10) 0.030(2) Uani 1 1 d . . . . .
C10 C -0.0606(2) 0.3162(2) -0.1262(9) 0.030(2) Uani 1 1 d . . . . .
H4 H -0.084468 0.304566 -0.128333 0.036 Uiso 1 1 calc R U . . .
C11 C 0.0101(2) 0.4061(3) -0.1288(10) 0.033(2) Uani 1 1 d . . . . .
O1 O -0.00329(15) 0.42253(15) -0.1318(6) 0.0307(14) Uani 1 1 d . . . . .
N1 N 0.04600(16) 0.42185(17) -0.1229(7) 0.0250(16) Uani 1 1 d . . . . .
C12 C 0.0654(3) 0.4050(2) -0.1220(9) 0.031(2) Uani 1 1 d . . . . .
O2 O 0.09528(14) 0.42135(14) -0.1198(7) 0.0321(15) Uani 1 1 d . . . . .
C13 C -0.0081(2) 0.2612(2) -0.1274(9) 0.030(2) Uani 1 1 d . . . . .
O3 O 0.00525(15) 0.24458(15) -0.1275(7) 0.0359(16) Uani 1 1 d . . . . .
N2 N -0.04344(18) 0.24536(17) -0.1272(8) 0.0299(17) Uani 1 1 d . . . . .
C14 C -0.0623(2) 0.2616(2) -0.1210(9) 0.030(2) Uani 1 1 d . . . . .
O4 O -0.09332(15) 0.24466(15) -0.1202(7) 0.0346(15) Uani 1 1 d . . . . .
C15 C 0.0645(2) 0.4580(2) -0.1314(11) 0.032(2) Uani 1 1 d . . . . .
C16 C 0.0633(2) 0.4792(2) -0.0320(10) 0.031(2) Uani 1 1 d . . . . .
H5 H 0.049200 0.472427 0.048653 0.037 Uiso 1 1 calc R U . . .
N3 N 0.0847(2) 0.5103(2) -0.0675(10) 0.042(2) Uani 1 1 d . . . . .
N4 N 0.0983(2) 0.50916(19) -0.1919(9) 0.042(2) Uani 1 1 d . . . . .
H6 H 0.112911 0.526732 -0.240381 0.051 Uiso 1 1 calc R U . . .
C19 C -0.0800(2) 0.1915(2) -0.2475(11) 0.037(2) Uani 1 1 d . . . . .
H7 H -0.085229 0.200529 -0.327110 0.045 Uiso 1 1 calc R U . . .
N5 N -0.0910(2) 0.15796(19) -0.2284(9) 0.038(2) Uani 1 1 d . . . . .
C17 C 0.0860(3) 0.4770(2) -0.2299(10) 0.037(2) Uani 1 1 d . . . . .
H8 H 0.091570 0.469288 -0.312489 0.045 Uiso 1 1 calc R U . . .
C18 C -0.0609(2) 0.2100(2) -0.1383(11) 0.038(2) Uani 1 1 d . . . . .
N6 N -0.0775(2) 0.1577(2) -0.1026(9) 0.042(2) Uani 1 1 d . . . . .
H9 H -0.080369 0.139111 -0.063769 0.050 Uiso 1 1 calc R U . . .
C20 C -0.0602(3) 0.1867(2) -0.0433(11) 0.038(2) Uani 1 1 d . . . . .
H10 H -0.049311 0.191399 0.045415 0.046 Uiso 1 1 calc R U . . .
N7 N 0.1564(3) 0.6061(3) 0.0499(18) 0.092(4) Uani 1 1 d . . . . .
O5 O 0.1326(2) 0.60221(19) 0.1277(10) 0.064(2) Uani 1 1 d . . . . .
O6 O 0.14854(19) 0.5801(2) -0.0517(11) 0.073(3) Uani 1 1 d . . . . .
O7 O 0.1845(3) 0.6300(3) 0.0412(16) 0.134(5) Uani 1 1 d . . . . .
O8 O 0.05546(18) 0.53364(17) 0.1404(7) 0.0436(18) Uani 1 1 d . . . . .
C21 C 0.0450(3) 0.5407(3) 0.2510(13) 0.051(3) Uani 1 1 d . . . . .
C22 C 0.0686(3) 0.5718(3) 0.3395(14) 0.066(4) Uani 1 1 d . . . . .
H11 H 0.092003 0.578878 0.317216 0.099 Uiso 1 1 calc R U . . .
H12 H 0.064472 0.566268 0.439555 0.099 Uiso 1 1 calc R U . . .
H13 H 0.064247 0.590170 0.317875 0.099 Uiso 1 1 calc R U . . .
N8 N 0.0134(2) 0.5218(2) 0.2942(9) 0.041(2) Uani 1 1 d . . . . .
C23 C -0.0086(3) 0.4937(3) 0.2073(12) 0.057(3) Uani 1 1 d . . . . .
H14 H -0.022109 0.499849 0.147964 0.086 Uiso 1 1 calc R U . . .
H15 H -0.023488 0.474619 0.267036 0.086 Uiso 1 1 calc R U . . .
H16 H 0.004797 0.487449 0.147782 0.086 Uiso 1 1 calc R U . . .
C24 C -0.0021(3) 0.5319(3) 0.3997(13) 0.057(3) Uani 1 1 d . . . . .
H17 H 0.015304 0.549156 0.459570 0.085 Uiso 1 1 calc R U . . .
H18 H -0.017150 0.512406 0.457078 0.085 Uiso 1 1 calc R U . . .
H19 H -0.014996 0.540976 0.354382 0.085 Uiso 1 1 calc R U . . .
O9 O 0.1192(2) 0.5383(2) 0.1990(9) 0.060(2) Uani 1 1 d . . . . .
C25 C 0.1165(5) 0.5127(5) 0.232(3) 0.121(8) Uani 1 1 d . . . . .
C26 C 0.0889(4) 0.4922(4) 0.3621(15) 0.084(5) Uani 1 1 d . . . . .
H20 H 0.096186 0.478601 0.414798 0.126 Uiso 1 1 calc R U . . .
H21 H 0.066647 0.477476 0.321791 0.126 Uiso 1 1 calc R U . . .
H22 H 0.087887 0.508437 0.425302 0.126 Uiso 1 1 calc R U . . .
N9 N 0.1272(4) 0.4964(3) 0.206(2) 0.141(8) Uani 1 1 d . . . . .
C27 C 0.1533(4) 0.5129(4) 0.0703(15) 0.079(4) Uani 1 1 d . . . . .
H23 H 0.144026 0.498121 -0.011391 0.119 Uiso 1 1 calc R U . . .
H24 H 0.175186 0.515441 0.094447 0.119 Uiso 1 1 calc R U . . .
H25 H 0.156137 0.535009 0.047900 0.119 Uiso 1 1 calc R U . . .
C28 C 0.1263(4) 0.4641(3) 0.237(2) 0.097(6) Uani 1 1 d . . . . .
H26 H 0.108148 0.450910 0.304125 0.146 Uiso 1 1 calc R U . . .
H27 H 0.147799 0.468815 0.278326 0.146 Uiso 1 1 calc R U . . .
H28 H 0.122359 0.451263 0.150296 0.146 Uiso 1 1 calc R U . . .
O10 O 0.1341(3) 0.5634(3) -0.3624(12) 0.075(4) Uani 0.841(14) 1 d . . P . .
C29 C 0.1552(5) 0.5773(5) -0.463(3) 0.105(7) Uani 0.841(14) 1 d . . P . .
C30 C 0.1610(5) 0.6087(5) -0.533(2) 0.101(7) Uani 0.841(14) 1 d . . P . .
H29 H 0.162099 0.606362 -0.635054 0.151 Uiso 0.841(14) 1 calc R U P . .
H30 H 0.182252 0.627571 -0.499913 0.151 Uiso 0.841(14) 1 calc R U P . .
H31 H 0.142564 0.612741 -0.510550 0.151 Uiso 0.841(14) 1 calc R U P . .
N10 N 0.1761(4) 0.5645(4) -0.495(2) 0.110(7) Uani 0.841(14) 1 d D . P . .
C31 C 0.1706(6) 0.5332(5) -0.415(4) 0.194(18) Uani 0.841(14) 1 d D . P . .
H32 H 0.192198 0.534175 -0.401773 0.290 Uiso 0.841(14) 1 calc R U P . .
H33 H 0.155441 0.513049 -0.468437 0.290 Uiso 0.841(14) 1 calc R U P . .
H34 H 0.160647 0.532468 -0.322869 0.290 Uiso 0.841(14) 1 calc R U P . .
C32 C 0.1999(6) 0.5789(7) -0.622(3) 0.145(11) Uani 0.841(14) 1 d D . P . .
H35 H 0.217428 0.572695 -0.615334 0.218 Uiso 0.841(14) 1 calc R U P . .
H36 H 0.210389 0.603404 -0.623172 0.218 Uiso 0.841(14) 1 calc R U P . .
H37 H 0.187172 0.569674 -0.709272 0.218 Uiso 0.841(14) 1 calc R U P . .
Ni1 Ni 0.10059(3) 0.55414(3) 0.03997(15) 0.0453(4) Uani 1 1 d . . . . .

loop_
_atom_site_aniso_label
_atom_site_aniso_U_11
_atom_site_aniso_U_22
_atom_site_aniso_U_33
_atom_site_aniso_U_23
_atom_site_aniso_U_13
_atom_site_aniso_U_12
C1 0.038(6) 0.031(5) 0.038(6) 0.006(4) 0.008(5) 0.023(5)
C2 0.023(5) 0.025(5) 0.044(6) 0.000(4) -0.001(4) 0.009(4)
C3 0.033(5) 0.029(5) 0.016(4) 0.007(4) -0.001(4) 0.013(4)
C4 0.040(6) 0.032(5) 0.031(5) 0.004(4) -0.002(4) 0.022(5)
C5 0.030(5) 0.028(5) 0.025(5) 0.003(4) 0.006(4) 0.010(4)
C6 0.033(5) 0.032(5) 0.028(5) 0.000(4) 0.002(4) 0.017(5)
C7 0.031(5) 0.024(5) 0.023(5) -0.001(4) -0.002(4) 0.013(4)
C8 0.029(5) 0.026(5) 0.022(5) 0.001(4) -0.002(4) 0.012(4)
C9 0.029(5) 0.023(5) 0.035(5) -0.001(4) -0.001(4) 0.010(4)
C10 0.029(5) 0.031(5) 0.026(5) -0.006(4) -0.006(4) 0.011(4)
C11 0.026(5) 0.049(6) 0.023(5) -0.001(5) 0.002(4) 0.019(5)
O1 0.034(4) 0.025(3) 0.038(4) 0.000(3) -0.006(3) 0.019(3)
N1 0.019(4) 0.021(4) 0.029(4) -0.003(3) -0.002(3) 0.006(3)
C12 0.043(6) 0.029(5) 0.027(5) 0.008(4) 0.002(4) 0.022(5)
O2 0.015(3) 0.020(3) 0.053(4) 0.000(3) 0.004(3) 0.002(3)
C13 0.027(5) 0.031(5) 0.025(5) -0.002(4) -0.005(4) 0.009(4)
O3 0.031(4) 0.029(3) 0.051(4) 0.001(3) -0.006(3) 0.018(3)
N2 0.029(4) 0.022(4) 0.035(4) 0.004(3) 0.002(3) 0.011(3)
C14 0.039(6) 0.027(5) 0.021(5) 0.002(4) 0.004(4) 0.015(5)
O4 0.021(3) 0.028(3) 0.048(4) 0.000(3) 0.002(3) 0.008(3)
C15 0.026(5) 0.016(4) 0.052(6) 0.008(4) 0.001(5) 0.009(4)
C16 0.033(5) 0.024(5) 0.037(5) -0.001(4) -0.005(4) 0.015(4)
N3 0.028(4) 0.031(5) 0.068(6) 0.006(4) 0.001(4) 0.015(4)
N4 0.054(5) 0.024(4) 0.052(6) 0.013(4) 0.018(5) 0.022(4)
C19 0.037(6) 0.026(5) 0.048(6) 0.003(4) 0.002(5) 0.015(5)
N5 0.032(5) 0.029(4) 0.050(5) 0.007(4) 0.005(4) 0.013(4)
C17 0.052(6) 0.035(6) 0.028(5) -0.008(5) 0.002(5) 0.024(5)
C18 0.019(5) 0.033(5) 0.055(7) -0.013(5) -0.001(5) 0.007(4)
N6 0.050(5) 0.028(5) 0.048(5) 0.001(4) -0.011(5) 0.020(4)
C20 0.060(7) 0.025(5) 0.035(6) 0.003(4) -0.002(5) 0.025(5)
N7 0.053(8) 0.067(9) 0.137(13) 0.027(9) -0.017(9) 0.015(7)
O5 0.043(5) 0.047(5) 0.090(7) -0.009(4) -0.008(5) 0.014(4)
O6 0.043(5) 0.044(5) 0.128(8) 0.008(5) 0.003(5) 0.020(4)
O7 0.067(7) 0.068(7) 0.217(15) -0.023(9) 0.001(8) -0.005(6)
O8 0.060(5) 0.040(4) 0.044(4) -0.011(3) -0.001(4) 0.035(4)
C21 0.065(8) 0.035(6) 0.062(8) 0.010(6) -0.019(7) 0.033(6)
C22 0.056(8) 0.054(8) 0.074(9) -0.014(7) 0.014(7) 0.018(6)
N8 0.051(6) 0.030(5) 0.045(5) 0.008(4) 0.006(4) 0.022(4)
C23 0.043(6) 0.059(8) 0.074(8) -0.005(7) -0.001(6) 0.028(6)
C24 0.065(8) 0.048(7) 0.063(8) 0.004(6) 0.013(6) 0.033(6)
O9 0.072(6) 0.044(5) 0.072(5) -0.002(4) -0.022(4) 0.036(4)
C25 0.134(17) 0.066(12) 0.18(2) -0.032(13) -0.069(15) 0.064(13)
C26 0.104(12) 0.076(10) 0.065(9) 0.009(8) 0.022(9) 0.039(9)
N9 0.114(13) 0.053(9) 0.26(2) -0.046(11) -0.096(14) 0.041(9)
C27 0.063(9) 0.091(11) 0.068(9) 0.024(8) 0.016(8) 0.027(8)
C28 0.072(9) 0.046(8) 0.183(18) 0.039(9) 0.009(10) 0.036(7)
O10 0.077(7) 0.050(6) 0.112(9) 0.027(6) 0.052(7) 0.043(6)
C29 0.067(12) 0.054(12) 0.18(2) 0.000(14) 0.010(13) 0.018(10)
C30 0.109(16) 0.067(12) 0.129(18) 0.009(12) -0.011(14) 0.047(12)
N10 0.079(11) 0.095(13) 0.158(18) 0.019(12) 0.049(12) 0.045(10)
C31 0.13(2) 0.082(16) 0.40(5) 0.03(2) 0.09(3) 0.074(17)
C32 0.092(17) 0.14(2) 0.18(3) 0.03(2) 0.037(18) 0.046(16)
Ni1 0.0457(8) 0.0322(7) 0.0617(8) -0.0016(7) -0.0051(7) 0.0222(7)

_geom_special_details            
;
 All esds (except the esd in the dihedral angle between two l.s. planes)
 are estimated using the full covariance matrix.  The cell esds are taken
 into account individually in the estimation of esds in distances, angles
 and torsion angles; correlations between esds in cell parameters are only
 used when they are defined by crystal symmetry.  An approximate (isotropic)
 treatment of cell esds is used for estimating esds involving l.s. planes.
;

loop_
_geom_bond_atom_site_label_1
_geom_bond_atom_site_label_2
_geom_bond_distance
_geom_bond_site_symmetry_2
_geom_bond_publ_flag
C1 C10 1.386(12) . ?
C1 C2 1.421(13) . ?
C2 C3 1.379(12) . ?
C2 C11 1.489(14) . ?
C3 C4 1.426(13) . ?
C3 C8 1.434(11) . ?
C4 C5 1.417(13) . ?
C4 C12 1.458(13) . ?
C5 C6 1.346(12) . ?
C6 C7 1.412(12) . ?
C7 C8 1.409(12) . ?
C7 C13 1.452(12) . ?
C8 C9 1.415(12) . ?
C9 C10 1.395(13) . ?
C9 C14 1.449(13) . ?
C11 O1 1.191(11) . ?
C11 N1 1.434(11) . ?
N1 C15 1.440(10) . ?
N1 C12 1.444(11) . ?
C12 O2 1.191(11) . ?
C13 O3 1.197(11) . ?
C13 N2 1.408(11) . ?
N2 C14 1.403(12) . ?
N2 C18 1.414(11) . ?
C14 O4 1.236(11) . ?
C15 C17 1.324(13) . ?
C15 C16 1.382(13) . ?
C16 N3 1.312(11) . ?
N3 N4 1.352(11) . ?
N3 Ni1 2.043(9) . ?
N4 C17 1.341(12) . ?
C19 C18 1.352(13) . ?
C19 N5 1.374(11) . ?
N5 N6 1.350(11) . ?
N5 Ni1 2.044(8) 17_444 ?
C18 C20 1.413(14) . ?
N6 C20 1.292(12) . ?
N7 O7 1.208(14) . ?
N7 O5 1.259(16) . ?
N7 O6 1.436(17) . ?
O5 Ni1 2.121(8) . ?
O6 Ni1 2.101(8) . ?
O8 C21 1.264(14) . ?
O8 Ni1 2.038(7) . ?
C21 N8 1.333(14) . ?
C21 C22 1.545(16) . ?
N8 C24 1.435(13) . ?
N8 C23 1.439(14) . ?
O9 C25 1.163(19) . ?
O9 Ni1 2.043(8) . ?
C25 N9 1.11(2) . ?
C25 C26 1.68(3) . ?
N9 C28 1.495(18) . ?
N9 C27 1.67(2) . ?
O10 C29 1.28(2) . ?
C29 N10 1.39(2) . ?
C29 C30 1.48(3) . ?
N10 C31 1.54(2) . ?
N10 C32 1.54(2) . ?

loop_
_geom_angle_atom_site_label_1
_geom_angle_atom_site_label_2
_geom_angle_atom_site_label_3
_geom_angle
_geom_angle_site_symmetry_1
_geom_angle_site_symmetry_3
_geom_angle_publ_flag
C10 C1 C2 120.0(9) . . ?
C3 C2 C1 119.7(8) . . ?
C3 C2 C11 122.6(8) . . ?
C1 C2 C11 117.7(8) . . ?
C2 C3 C4 120.5(8) . . ?
C2 C3 C8 120.7(8) . . ?
C4 C3 C8 118.7(8) . . ?
C5 C4 C3 119.8(8) . . ?
C5 C4 C12 118.2(8) . . ?
C3 C4 C12 122.0(8) . . ?
C6 C5 C4 120.1(9) . . ?
C5 C6 C7 122.7(9) . . ?
C8 C7 C6 118.8(8) . . ?
C8 C7 C13 120.4(8) . . ?
C6 C7 C13 120.7(8) . . ?
C7 C8 C9 121.6(8) . . ?
C7 C8 C3 119.8(8) . . ?
C9 C8 C3 118.5(8) . . ?
C10 C9 C8 120.0(8) . . ?
C10 C9 C14 120.7(8) . . ?
C8 C9 C14 119.4(9) . . ?
C1 C10 C9 121.0(9) . . ?
O1 C11 N1 120.6(9) . . ?
O1 C11 C2 125.4(8) . . ?
N1 C11 C2 113.9(8) . . ?
C11 N1 C15 116.7(7) . . ?
C11 N1 C12 126.3(7) . . ?
C15 N1 C12 116.8(7) . . ?
O2 C12 N1 119.3(8) . . ?
O2 C12 C4 126.1(9) . . ?
N1 C12 C4 114.6(8) . . ?
O3 C13 N2 119.9(8) . . ?
O3 C13 C7 124.3(9) . . ?
N2 C13 C7 115.8(8) . . ?
C14 N2 C13 125.8(7) . . ?
C14 N2 C18 118.1(8) . . ?
C13 N2 C18 116.1(8) . . ?
O4 C14 N2 119.3(8) . . ?
O4 C14 C9 123.8(9) . . ?
N2 C14 C9 116.9(8) . . ?
C17 C15 C16 107.3(8) . . ?
C17 C15 N1 128.1(9) . . ?
C16 C15 N1 124.5(9) . . ?
N3 C16 C15 108.6(9) . . ?
C16 N3 N4 107.1(8) . . ?
C16 N3 Ni1 130.5(7) . . ?
N4 N3 Ni1 122.2(6) . . ?
C17 N4 N3 109.3(8) . . ?
C18 C19 N5 111.2(9) . . ?
N6 N5 C19 102.4(8) . . ?
N6 N5 Ni1 128.4(6) . 17_444 ?
C19 N5 Ni1 127.8(7) . 17_444 ?
C15 C17 N4 107.6(8) . . ?
C19 C18 C20 105.7(8) . . ?
C19 C18 N2 126.7(9) . . ?
C20 C18 N2 127.5(9) . . ?
C20 N6 N5 115.3(8) . . ?
N6 C20 C18 105.4(9) . . ?
O7 N7 O5 128.7(17) . . ?
O7 N7 O6 115.0(15) . . ?
O5 N7 O6 116.0(10) . . ?
N7 O5 Ni1 91.0(8) . . ?
N7 O6 Ni1 87.1(7) . . ?
C21 O8 Ni1 134.5(7) . . ?
O8 C21 N8 121.4(10) . . ?
O8 C21 C22 120.8(11) . . ?
N8 C21 C22 117.8(11) . . ?
C21 N8 C24 124.2(10) . . ?
C21 N8 C23 117.1(9) . . ?
C24 N8 C23 117.0(9) . . ?
C25 O9 Ni1 135.1(11) . . ?
N9 C25 O9 140(3) . . ?
N9 C25 C26 104(2) . . ?
O9 C25 C26 115.9(19) . . ?
C25 N9 C28 146(2) . . ?
C25 N9 C27 109(2) . . ?
C28 N9 C27 105.3(15) . . ?
O10 C29 N10 117.6(19) . . ?
O10 C29 C30 123(2) . . ?
N10 C29 C30 119.0(19) . . ?
C29 N10 C31 117.6(16) . . ?
C29 N10 C32 119.0(18) . . ?
C31 N10 C32 122.7(18) . . ?
O8 Ni1 N3 90.0(3) . . ?
O8 Ni1 O9 89.9(3) . . ?
N3 Ni1 O9 91.5(3) . . ?
O8 Ni1 N5 90.4(3) . 18_554 ?
N3 Ni1 N5 95.9(3) . 18_554 ?
O9 Ni1 N5 172.6(3) . 18_554 ?
O8 Ni1 O6 173.8(3) . . ?
N3 Ni1 O6 96.2(4) . . ?
O9 Ni1 O6 90.1(4) . . ?
N5 Ni1 O6 88.8(3) 18_554 . ?
O8 Ni1 O5 108.3(3) . . ?
N3 Ni1 O5 160.9(4) . . ?
O9 Ni1 O5 83.3(3) . . ?
N5 Ni1 O5 89.6(3) 18_554 . ?
O6 Ni1 O5 65.6(4) . . ?

loop_
_geom_torsion_atom_site_label_1
_geom_torsion_atom_site_label_2
_geom_torsion_atom_site_label_3
_geom_torsion_atom_site_label_4
_geom_torsion
_geom_torsion_site_symmetry_1
_geom_torsion_site_symmetry_2
_geom_torsion_site_symmetry_3
_geom_torsion_site_symmetry_4
_geom_torsion_publ_flag
C10 C1 C2 C3 -2.0(14) . . . . ?
C10 C1 C2 C11 178.6(9) . . . . ?
C1 C2 C3 C4 178.8(8) . . . . ?
C11 C2 C3 C4 -1.9(14) . . . . ?
C1 C2 C3 C8 2.8(13) . . . . ?
C11 C2 C3 C8 -177.9(8) . . . . ?
C2 C3 C4 C5 -178.7(9) . . . . ?
C8 C3 C4 C5 -2.6(12) . . . . ?
C2 C3 C4 C12 4.3(13) . . . . ?
C8 C3 C4 C12 -179.6(9) . . . . ?
C3 C4 C5 C6 2.6(13) . . . . ?
C12 C4 C5 C6 179.7(9) . . . . ?
C4 C5 C6 C7 -2.4(14) . . . . ?
C5 C6 C7 C8 2.1(13) . . . . ?
C5 C6 C7 C13 179.2(9) . . . . ?
C6 C7 C8 C9 179.4(8) . . . . ?
C13 C7 C8 C9 2.3(12) . . . . ?
C6 C7 C8 C3 -2.1(12) . . . . ?
C13 C7 C8 C3 -179.1(9) . . . . ?
C2 C3 C8 C7 178.5(9) . . . . ?
C4 C3 C8 C7 2.4(12) . . . . ?
C2 C3 C8 C9 -3.0(13) . . . . ?
C4 C3 C8 C9 -179.0(8) . . . . ?
C7 C8 C9 C10 -179.1(8) . . . . ?
C3 C8 C9 C10 2.4(13) . . . . ?
C7 C8 C9 C14 0.5(13) . . . . ?
C3 C8 C9 C14 -178.1(8) . . . . ?
C2 C1 C10 C9 1.5(14) . . . . ?
C8 C9 C10 C1 -1.7(13) . . . . ?
C14 C9 C10 C1 178.8(9) . . . . ?
C3 C2 C11 O1 -179.8(9) . . . . ?
C1 C2 C11 O1 -0.4(14) . . . . ?
C3 C2 C11 N1 -1.7(13) . . . . ?
C1 C2 C11 N1 177.6(8) . . . . ?
O1 C11 N1 C15 -4.5(13) . . . . ?
C2 C11 N1 C15 177.4(8) . . . . ?
O1 C11 N1 C12 -178.5(8) . . . . ?
C2 C11 N1 C12 3.4(12) . . . . ?
C11 N1 C12 O2 178.4(9) . . . . ?
C15 N1 C12 O2 4.4(12) . . . . ?
C11 N1 C12 C4 -1.3(12) . . . . ?
C15 N1 C12 C4 -175.3(8) . . . . ?
C5 C4 C12 O2 0.6(14) . . . . ?
C3 C4 C12 O2 177.6(9) . . . . ?
C5 C4 C12 N1 -179.8(8) . . . . ?
C3 C4 C12 N1 -2.7(12) . . . . ?
C8 C7 C13 O3 179.8(9) . . . . ?
C6 C7 C13 O3 2.9(14) . . . . ?
C8 C7 C13 N2 -2.0(12) . . . . ?
C6 C7 C13 N2 -179.0(8) . . . . ?
O3 C13 N2 C14 177.1(9) . . . . ?
C7 C13 N2 C14 -1.1(12) . . . . ?
O3 C13 N2 C18 -4.9(13) . . . . ?
C7 C13 N2 C18 176.9(8) . . . . ?
C13 N2 C14 O4 -179.3(8) . . . . ?
C18 N2 C14 O4 2.7(13) . . . . ?
C13 N2 C14 C9 3.8(13) . . . . ?
C18 N2 C14 C9 -174.2(8) . . . . ?
C10 C9 C14 O4 -0.6(14) . . . . ?
C8 C9 C14 O4 179.9(9) . . . . ?
C10 C9 C14 N2 176.1(8) . . . . ?
C8 C9 C14 N2 -3.4(12) . . . . ?
C11 N1 C15 C17 -116.9(11) . . . . ?
C12 N1 C15 C17 57.7(13) . . . . ?
C11 N1 C15 C16 64.8(12) . . . . ?
C12 N1 C15 C16 -120.6(9) . . . . ?
C17 C15 C16 N3 -2.8(11) . . . . ?
N1 C15 C16 N3 175.8(8) . . . . ?
C15 C16 N3 N4 3.2(10) . . . . ?
C15 C16 N3 Ni1 -171.5(6) . . . . ?
C16 N3 N4 C17 -2.4(11) . . . . ?
Ni1 N3 N4 C17 172.8(7) . . . . ?
C18 C19 N5 N6 0.3(11) . . . . ?
C18 C19 N5 Ni1 -166.9(7) . . . 17_444 ?
C16 C15 C17 N4 1.3(11) . . . . ?
N1 C15 C17 N4 -177.3(9) . . . . ?
N3 N4 C17 C15 0.7(11) . . . . ?
N5 C19 C18 C20 -1.1(11) . . . . ?
N5 C19 C18 N2 175.0(9) . . . . ?
C14 N2 C18 C19 65.3(13) . . . . ?
C13 N2 C18 C19 -112.9(11) . . . . ?
C14 N2 C18 C20 -119.5(11) . . . . ?
C13 N2 C18 C20 62.3(13) . . . . ?
C19 N5 N6 C20 0.7(12) . . . . ?
Ni1 N5 N6 C20 167.8(7) 17_444 . . . ?
N5 N6 C20 C18 -1.3(12) . . . . ?
C19 C18 C20 N6 1.4(11) . . . . ?
N2 C18 C20 N6 -174.6(9) . . . . ?
O7 N7 O5 Ni1 178.3(16) . . . . ?
O6 N7 O5 Ni1 4.9(11) . . . . ?
O7 N7 O6 Ni1 -179.3(12) . . . . ?
O5 N7 O6 Ni1 -4.9(11) . . . . ?
Ni1 O8 C21 N8 -178.5(6) . . . . ?
Ni1 O8 C21 C22 2.4(15) . . . . ?
O8 C21 N8 C24 -166.2(9) . . . . ?
C22 C21 N8 C24 13.0(15) . . . . ?
O8 C21 N8 C23 -1.7(14) . . . . ?
C22 C21 N8 C23 177.4(10) . . . . ?
Ni1 O9 C25 N9 83(3) . . . . ?
Ni1 O9 C25 C26 -99(2) . . . . ?
O9 C25 N9 C28 -180(2) . . . . ?
C26 C25 N9 C28 2(4) . . . . ?
O9 C25 N9 C27 -5(4) . . . . ?
C26 C25 N9 C27 176.3(11) . . . . ?
O10 C29 N10 C31 4(3) . . . . ?
C30 C29 N10 C31 177(2) . . . . ?
O10 C29 N10 C32 175.6(19) . . . . ?
C30 C29 N10 C32 -12(3) . . . . ?

_refine_diff_density_max         0.567
_refine_diff_density_min         -0.628
_refine_diff_density_rms         0.116

_shelx_res_file                  
;
TITL exp716R2
    exp716r2_sq4th_sq.res
    created by SHELXL-2018/3 at 00:03:14 on 10-Sep-2021
REM  Yadorkari-X generated
CELL 0.71073 45.9803 45.9803 9.5196 90.0000 90.0000 120.0000
ZERR 3.0 0.0023 0.0023 0.0007 0.0000 0.0000 0.0000
LATT 3
SYMM -Y, +X-Y, +Z
SYMM -X+Y, -X, +Z
REM  SPGR R-3 trigonal
SFAC C H N O Ni
UNIT 564.57 640.29 177.15 177.15 18
SIZE 0.17 0.02 0.02
TEMP -153.0
L.S. 10
FMAP 2
PLAN -25
ACTA
CONF
LIST 4

TWIN 0 -1 0 -1 0 0 0 0 1
SADI N10 C31 N10 C32
ABIN

WGHT    0.102200  199.136108
BASF   0.34171
FVAR       0.02390   0.84071
C1    1   -0.043092    0.351015   -0.125829    11.00000    0.03846    0.03089 =
         0.03826    0.00648    0.00832    0.02280
AFIX  43
H1    2   -0.054931    0.363033   -0.125534    11.00000   -1.20000
AFIX   0
C2    1   -0.007417    0.368718   -0.125913    11.00000    0.02311    0.02536 =
         0.04388   -0.00005   -0.00106    0.00862
C3    1    0.009632    0.351143   -0.121964    11.00000    0.03289    0.02869 =
         0.01553    0.00735   -0.00053    0.01335
C4    1    0.045439    0.368473   -0.124758    11.00000    0.03957    0.03223 =
         0.03087    0.00352   -0.00244    0.02179
C5    1    0.062540    0.349991   -0.123610    11.00000    0.02983    0.02780 =
         0.02547    0.00253    0.00574    0.00981
AFIX  43
H2    2    0.086387    0.361476   -0.121533    11.00000   -1.20000
AFIX   0
C6    1    0.045067    0.316208   -0.125458    11.00000    0.03305    0.03232 =
         0.02785    0.00024    0.00184    0.01732
AFIX  43
H3    2    0.057071    0.304365   -0.128293    11.00000   -1.20000
AFIX   0
C7    1    0.009635    0.297641   -0.123358    11.00000    0.03075    0.02436 =
         0.02337   -0.00094   -0.00223    0.01296
C8    1   -0.008258    0.315130   -0.124003    11.00000    0.02949    0.02575 =
         0.02242    0.00092   -0.00169    0.01156
C9    1   -0.043797    0.298033   -0.123416    11.00000    0.02934    0.02277 =
         0.03519   -0.00143   -0.00062    0.01049
C10   1   -0.060619    0.316218   -0.126178    11.00000    0.02884    0.03067 =
         0.02597   -0.00592   -0.00623    0.01146
AFIX  43
H4    2   -0.084468    0.304566   -0.128333    11.00000   -1.20000
AFIX   0
C11   1    0.010110    0.406073   -0.128795    11.00000    0.02645    0.04916 =
         0.02274   -0.00136    0.00226    0.01912
O1    4   -0.003287    0.422528   -0.131835    11.00000    0.03421    0.02500 =
         0.03815   -0.00009   -0.00556    0.01870
N1    3    0.046003    0.421854   -0.122898    11.00000    0.01884    0.02077 =
         0.02949   -0.00329   -0.00162    0.00552
C12   1    0.065416    0.405040   -0.122006    11.00000    0.04294    0.02851 =
         0.02693    0.00789    0.00215    0.02164
O2    4    0.095281    0.421351   -0.119814    11.00000    0.01524    0.01985 =
         0.05256   -0.00018    0.00398    0.00228
C13   1   -0.008146    0.261189   -0.127397    11.00000    0.02705    0.03114 =
         0.02474   -0.00219   -0.00515    0.00912
O3    4    0.005255    0.244581   -0.127451    11.00000    0.03105    0.02888 =
         0.05139    0.00129   -0.00595    0.01760
N2    3   -0.043436    0.245363   -0.127164    11.00000    0.02937    0.02200 =
         0.03523    0.00439    0.00182    0.01050
C14   1   -0.062324    0.261642   -0.121036    11.00000    0.03913    0.02733 =
         0.02102    0.00216    0.00415    0.01488
O4    4   -0.093319    0.244657   -0.120167    11.00000    0.02122    0.02822 =
         0.04815   -0.00035    0.00204    0.00776
C15   1    0.064516    0.457959   -0.131433    11.00000    0.02626    0.01628 =
         0.05163    0.00827    0.00061    0.00893
C16   1    0.063257    0.479203   -0.031968    11.00000    0.03307    0.02407 =
         0.03716   -0.00130   -0.00464    0.01514
AFIX  43
H5    2    0.049200    0.472427    0.048653    11.00000   -1.20000
AFIX   0
N3    3    0.084729    0.510298   -0.067542    11.00000    0.02782    0.03066 =
         0.06800    0.00581    0.00143    0.01455
N4    3    0.098292    0.509156   -0.191936    11.00000    0.05361    0.02410 =
         0.05201    0.01277    0.01841    0.02151
AFIX  43
H6    2    0.112911    0.526732   -0.240381    11.00000   -1.20000
AFIX   0
C19   1   -0.080044    0.191495   -0.247519    11.00000    0.03691    0.02583 =
         0.04813    0.00275    0.00158    0.01524
AFIX  43
H7    2   -0.085229    0.200529   -0.327110    11.00000   -1.20000
AFIX   0
N5    3   -0.091010    0.157956   -0.228353    11.00000    0.03155    0.02863 =
         0.05018    0.00688    0.00543    0.01286
C17   1    0.085950    0.477003   -0.229896    11.00000    0.05205    0.03538 =
         0.02770   -0.00803    0.00163    0.02395
AFIX  43
H8    2    0.091570    0.469288   -0.312489    11.00000   -1.20000
AFIX   0
C18   1   -0.060908    0.209967   -0.138326    11.00000    0.01936    0.03325 =
         0.05480   -0.01299   -0.00141    0.00716
N6    3   -0.077538    0.157721   -0.102600    11.00000    0.05021    0.02835 =
         0.04751    0.00120   -0.01109    0.01973
AFIX  43
H9    2   -0.080369    0.139111   -0.063769    11.00000   -1.20000
AFIX   0
C20   1   -0.060211    0.186707   -0.043279    11.00000    0.05988    0.02482 =
         0.03450    0.00281   -0.00161    0.02457
AFIX  43
H10   2   -0.049311    0.191399    0.045415    11.00000   -1.20000
AFIX   0
N7    3    0.156446    0.606070    0.049937    11.00000    0.05281    0.06664 =
         0.13741    0.02655   -0.01685    0.01456
O5    4    0.132628    0.602211    0.127726    11.00000    0.04255    0.04685 =
         0.09026   -0.00872   -0.00770    0.01363
O6    4    0.148542    0.580069   -0.051652    11.00000    0.04343    0.04438 =
         0.12752    0.00759    0.00296    0.01989
O7    4    0.184473    0.629976    0.041211    11.00000    0.06660    0.06788 =
         0.21710   -0.02258    0.00128   -0.00482
O8    4    0.055461    0.533643    0.140427    11.00000    0.05986    0.04016 =
         0.04369   -0.01075   -0.00096    0.03458
C21   1    0.045025    0.540672    0.250975    11.00000    0.06460    0.03523 =
         0.06250    0.00994   -0.01883    0.03271
C22   1    0.068590    0.571846    0.339494    11.00000    0.05603    0.05395 =
         0.07401   -0.01358    0.01436    0.01768
AFIX 137
H11   2    0.092003    0.578878    0.317216    11.00000   -1.50000
H12   2    0.064472    0.566268    0.439555    11.00000   -1.50000
H13   2    0.064247    0.590170    0.317875    11.00000   -1.50000
AFIX   0
N8    3    0.013381    0.521823    0.294164    11.00000    0.05119    0.03047 =
         0.04482    0.00755    0.00585    0.02199
C23   1   -0.008609    0.493691    0.207308    11.00000    0.04310    0.05913 =
         0.07397   -0.00517   -0.00071    0.02837
AFIX 137
H14   2   -0.022109    0.499849    0.147964    11.00000   -1.50000
H15   2   -0.023488    0.474619    0.267036    11.00000   -1.50000
H16   2    0.004797    0.487449    0.147782    11.00000   -1.50000
AFIX   0
C24   1   -0.002091    0.531887    0.399655    11.00000    0.06526    0.04846 =
         0.06265    0.00449    0.01301    0.03334
AFIX 137
H17   2    0.015304    0.549156    0.459570    11.00000   -1.50000
H18   2   -0.017150    0.512406    0.457078    11.00000   -1.50000
H19   2   -0.014996    0.540976    0.354382    11.00000   -1.50000
AFIX   0
O9    4    0.119198    0.538320    0.198955    11.00000    0.07247    0.04420 =
         0.07199   -0.00227   -0.02195    0.03607
C25   1    0.116503    0.512725    0.231988    11.00000    0.13421    0.06641 =
         0.18173   -0.03164   -0.06940    0.06445
C26   1    0.088923    0.492160    0.362067    11.00000    0.10406    0.07623 =
         0.06501    0.00889    0.02205    0.03946
AFIX 137
H20   2    0.096186    0.478601    0.414798    11.00000   -1.50000
H21   2    0.066647    0.477476    0.321791    11.00000   -1.50000
H22   2    0.087887    0.508437    0.425302    11.00000   -1.50000
AFIX   0
N9    3    0.127197    0.496368    0.206255    11.00000    0.11409    0.05284 =
         0.25635   -0.04564   -0.09647    0.04084
C27   1    0.153333    0.512946    0.070270    11.00000    0.06315    0.09116 =
         0.06804    0.02419    0.01636    0.02657
AFIX 137
H23   2    0.144026    0.498121   -0.011391    11.00000   -1.50000
H24   2    0.175186    0.515441    0.094447    11.00000   -1.50000
H25   2    0.156137    0.535009    0.047900    11.00000   -1.50000
AFIX   0
C28   1    0.126298    0.464055    0.237437    11.00000    0.07177    0.04581 =
         0.18277    0.03925    0.00898    0.03587
AFIX 137
H26   2    0.108148    0.450910    0.304125    11.00000   -1.50000
H27   2    0.147799    0.468815    0.278326    11.00000   -1.50000
H28   2    0.122359    0.451263    0.150296    11.00000   -1.50000
AFIX   0
O10   4    0.134060    0.563393   -0.362406    21.00000    0.07742    0.05044 =
         0.11190    0.02733    0.05198    0.04345
C29   1    0.155158    0.577315   -0.463233    21.00000    0.06688    0.05435 =
         0.17842    0.00039    0.00965    0.01803
C30   1    0.161016    0.608661   -0.533128    21.00000    0.10943    0.06742 =
         0.12917    0.00905   -0.01145    0.04686
AFIX 137
H29   2    0.162099    0.606362   -0.635054    21.00000   -1.50000
H30   2    0.182252    0.627571   -0.499913    21.00000   -1.50000
H31   2    0.142564    0.612741   -0.510550    21.00000   -1.50000
AFIX   0
N10   3    0.176084    0.564521   -0.495182    21.00000    0.07916    0.09500 =
         0.15761    0.01913    0.04895    0.04469
C31   1    0.170596    0.533223   -0.414797    21.00000    0.12651    0.08180 =
         0.40193    0.02893    0.08823    0.07422
AFIX 137
H32   2    0.192198    0.534175   -0.401773    21.00000   -1.50000
H33   2    0.155441    0.513049   -0.468437    21.00000   -1.50000
H34   2    0.160647    0.532468   -0.322869    21.00000   -1.50000
AFIX   0
C32   1    0.199944    0.578883   -0.622338    21.00000    0.09156    0.14425 =
         0.18197    0.03389    0.03678    0.04552
AFIX 137
H35   2    0.217428    0.572695   -0.615334    21.00000   -1.50000
H36   2    0.210389    0.603404   -0.623172    21.00000   -1.50000
H37   2    0.187172    0.569674   -0.709272    21.00000   -1.50000
AFIX   0
NI1   5    0.100595    0.554142    0.039969    11.00000    0.04567    0.03218 =
         0.06174   -0.00158   -0.00509    0.02221

HKLF 4 1 1 0 0 0 1 0 0 0 1


REM  exp716R2
REM wR2 = 0.2908, GooF = S = 1.028, Restrained GooF = 1.028 for all data
REM R1 = 0.0992 for 3964 Fo > 4sig(Fo) and 0.2263 for all 9025 data
REM 489 parameters refined using 1 restraints

END

WGHT      0.1032    186.1263

REM Highest difference peak  0.567,  deepest hole -0.628,  1-sigma level  0.116
Q1    1   0.1018  0.5560  0.3570  11.00000  0.05    0.57
Q2    1  -0.1156  0.1137  0.0098  11.00000  0.05    0.55
Q3    1  -0.1111  0.1187 -0.0577  11.00000  0.05    0.54
Q4    1   0.1057  0.5591 -0.0973  11.00000  0.05    0.53
Q5    1   0.1009  0.5519  0.1953  11.00000  0.05    0.51
Q6    1  -0.1068  0.1151  0.0756  11.00000  0.05    0.50
Q7    1   0.5512  0.1548  0.2434  11.00000  0.05    0.48
Q8    1  -0.0461  0.3337 -0.1287  11.00000  0.05    0.48
Q9    1   0.0000  0.0000  0.3021  10.33333  0.05    0.47
Q10   1   0.0515  0.2585 -0.1410  11.00000  0.05    0.47
Q11   1   0.1365  0.4743 -0.0927  11.00000  0.05    0.46
Q12   1   0.1134  0.5951  0.2399  11.00000  0.05    0.46
Q13   1   0.1160  0.5572 -0.0613  11.00000  0.05    0.46
Q14   1   0.1181  0.5568  0.2751  11.00000  0.05    0.45
Q15   1   0.1637  0.6047  0.3042  11.00000  0.05    0.44
Q16   1   0.0241  0.2460 -0.1320  11.00000  0.05    0.44
Q17   1  -0.0987  0.2521 -0.0683  11.00000  0.05    0.43
Q18   1   0.0999  0.5478  0.4066  11.00000  0.05    0.43
Q19   1   0.2229  0.6223 -0.6387  11.00000  0.05    0.43
Q20   1   0.0082  0.3352 -0.1206  11.00000  0.05    0.42
Q21   1   0.1034  0.5011  0.0159  11.00000  0.05    0.42
Q22   1   0.0882  0.5343 -0.0732  11.00000  0.05    0.42
Q23   1   0.0818  0.4650 -0.1516  11.00000  0.05    0.41
Q24   1   0.0522  0.4084 -0.1322  11.00000  0.05    0.40
Q25   1   0.1520  0.5838  0.2667  11.00000  0.05    0.40
;
_shelx_res_checksum              38007

_shelx_hkl_file                  
;
   0   0  -3 700.501 11.3764   3
   0   0  -6 4.49818 0.63103   3
   0   0  -9 32.8936 1.21099   2
   1   0 -11-1.10908 1.03077   2
   0  -1 -11 1.22629 1.04377   2
  -1   1 -11 0.51961 1.01868   2
  -1   1  -8 4.64630 0.88924   2
   0  -1  -8 3.74008 0.88720   2
   1   0  -8 4.77730 0.90936   2
   0  -1  -8 4.81266 0.73382   3
  -1   1  -8 3.48722 0.74007   3
   1   0  -8 4.10582 0.79753   3
   0  -1  -5 2.02811 0.52038   3
   1   0  -5 1.89442 0.61352   3
  -1   1  -5 1.46305 0.54582   3
  -1   1  -2 2.13954 0.40455   3
   0   1  -4 14.4254 0.62081   3
  -1   0  -4 15.9286 0.56289   3
   1  -1  -4 15.3905 0.63551   3
  -1   0  -7 1.05206 0.76431   2
   1  -1  -7 0.93578 0.79447   2
   0   1  -7-0.63554 0.68803   3
  -1   0  -7 1.02085 0.63352   3
   1  -1  -7 0.85377 0.65150   3
   0   1 -10-0.48676 0.97005   2
  -1   0 -10 0.35677 0.96206   2
   1  -1 -10-1.20503 0.99193   2
   2  -1 -12 3.74884 1.18519   2
  -1  -1  -9 31.3104 1.20149   2
  -1   2  -9 32.3202 1.18264   2
   2  -1  -9 29.3247 1.24280   2
  -1  -1  -6 208.439 3.61281   2
  -1   2  -6 207.759 3.58501   3
  -1  -1  -6 209.481 3.56725   3
   2  -1  -6 209.813 3.59853   3
  -1   2  -3 877.375 14.2270   3
   1   1  -3 581.834 9.45510   3
  -2   1  -3 579.094 9.43247   3
   1  -2  -6 218.088 3.76611   2
  -2   1  -6 218.922 3.69155   3
   1  -2  -6 214.910 3.71011   3
   1   1  -6 216.436 3.73493   3
   1   1  -9 46.6481 1.38437   2
   1  -2  -9 46.6309 1.40468   2
  -2   1  -9 45.8738 1.35049   2
   1  -2 -12 22.8635 1.20458   2
   1   1 -12 6.65422 1.19207   2
   2   0 -10 0.03068 1.03315   2
  -2   2 -10 0.14817 0.95136   2
   0  -2 -10-0.77127 0.99591   2
   0  -2  -7 2.58594 0.78844   2
  -2   2  -7 3.63792 0.63989   3
   0  -2  -7 3.17438 0.63659   3
   2   0  -7 3.22053 0.75751   3
   2   0  -4 0.98742 0.64518   3
  -2   2  -4 1.93248 0.50120   3
   0  -2  -1 221.562 3.63564   2
   0   2   1 224.255 3.63474   2
   0   2  -2 15.9726 0.57442   3
   0  -2   2 15.5825 0.57891   3
   2  -2  -5 6.14040 0.63362   3
  -2   0  -5 3.88095 0.53457   3
   0   2  -5 4.63470 0.66351   3
   2  -2  -8 1.23083 0.92015   2
  -2   0  -8-0.25900 0.82748   2
  -2   0  -8-0.56853 0.69710   3
   2  -2  -8-0.23950 0.75168   3
   0   2  -8 0.16178 0.78736   3
   0   2 -11 0.44248 1.03282   2
   2  -2 -11 0.25229 1.07962   2
  -2   0 -11 0.53995 1.03902   2
   3  -2 -10 0.75608 1.03399   2
  -2  -1 -10 1.20938 0.96726   2
  -1   3 -10-0.63220 0.97358   2
  -2  -1  -7 6.19466 0.80872   2
   3  -2  -7 7.47707 0.92251   2
  -1   3  -7 7.09812 0.74864   3
   3  -2  -7 7.12919 0.77319   3
  -2  -1  -7 7.78672 0.65668   3
  -1   3  -4 6.31297 0.60760   3
   1  -3  -2 0.69264 0.54636   2
   2   1  -2 1.22188 0.53406   3
  -3   2  -2 1.09780 0.37616   3
   1  -3  -5 2.65001 0.70185   2
   2   1  -5 4.56740 0.69546   3
  -3   2  -5 4.91410 0.53160   3
   1  -3  -8 6.13468 0.90970   2
  -3   2  -8 5.16668 0.87353   2
   2   1  -8 3.93372 0.85434   3
  -3   2  -8 3.77129 0.70376   3
   1  -3  -8 3.87504 0.72307   3
   2   1 -11-0.39650 1.05761   2
  -3   2 -11 2.14822 1.02961   2
   1  -3 -11 1.07965 1.08293   2
   3  -1 -11-0.44617 1.09588   2
  -2   3 -11 0.93369 1.02328   2
  -1  -2 -11 1.22041 1.05262   2
  -1  -2  -8 6.81997 0.88287   2
   3  -1  -8 7.14433 1.00719   2
  -2   3  -8 5.01649 0.76486   3
  -1  -2  -8 6.28790 0.71841   3
   3  -1  -5 2.26074 0.67993   3
  -1  -2  -5 2.41042 0.65103   2
  -2   3  -5 2.75084 0.55050   3
  -1  -2  -2 1.31957 0.49788   2
  -2   3  -2 0.06776 0.43014   3
   2  -3   2 1.11790 0.46195   3
  -2   3   1 26.6317 0.60386   2
  -1  -2   1 27.2625 0.58265   3
   2  -3  -4 5.14585 0.72338   2
  -3   1  -4 3.43231 0.51283   3
   1   2  -4 3.01546 0.62898   3
  -3   1  -7 9.13168 0.83163   2
   2  -3  -7 8.23788 0.87990   2
   2  -3  -7 7.79159 0.70230   3
  -3   1  -7 7.89903 0.65212   3
   1   2  -7 6.39421 0.78500   3
   2  -3 -10 0.82904 0.99950   2
   1   2 -10 1.41671 0.99077   2
  -3   1 -10 0.85152 0.96501   2
   3   0 -12 4.82040 1.18051   2
   3   0  -9 46.5159 1.42645   2
   0  -3  -9 41.1545 1.35670   2
  -3   3  -9 44.4760 1.32058   2
   0  -3  -6 10.5804 0.76219   2
  -3   3  -6 9.86658 0.63066   3
   0  -3  -6 10.7534 0.62258   3
   3   0  -6 8.50824 0.80086   3
   0  -3  -3 244.324 4.10725   2
  -3   3  -3 248.867 4.07123   3
   3   0  -3 245.474 4.11539   3
   0   3  -3 445.917 7.30096   3
   3  -3  -6 10.8835 0.90061   2
  -3   0  -6 10.6338 0.77565   2
   3  -3  -6 8.53488 0.72372   3
   0   3  -6 7.56736 0.75426   3
  -3   0  -6 8.23608 0.63643   3
   3  -3  -9 10.4471 1.07988   2
  -3   0  -9 10.5451 0.98072   2
  -3   0  -9 10.2563 0.79803   3
   0   3 -12 9.93918 1.13719   2
   3  -3 -12 6.40679 1.22513   2
   4  -3 -11 3.12594 1.15720   2
  -1   4 -11-1.37718 1.03324   2
  -3  -1 -11 1.30256 1.04264   2
   4  -3  -8 2.47408 1.01084   2
  -3  -1  -8 1.31225 0.86043   2
  -3  -1  -8 3.06859 0.68333   3
  -1   4  -8 2.21537 0.81610   3
  -3  -1  -5 0.10553 0.55586   3
  -3  -1  -5 1.70031 0.66735   2
  -1   4  -5-0.06974 0.64949   3
  -3  -1  -2 32.0075 0.73044   2
   1  -4   2 33.7916 0.80449   3
  -1   4  -2 34.4454 0.78816   3
  -1   4   1 51.5215 0.96532   2
   1  -4  -4 4.14288 0.64873   2
   3   1  -4 5.06648 0.68069   3
  -4   3  -4 4.32453 0.49041   3
   1  -4  -7 7.21010 0.83837   2
   1  -4  -7 7.07223 0.65660   3
   3   1  -7 6.96418 0.83251   3
  -4   3  -7 7.67362 0.64681   3
   3   1 -10 3.77613 1.05796   2
  -4   3 -10 2.23819 1.01227   2
   1  -4 -10 1.33186 1.01435   2
   4  -2 -12 3.90363 1.19880   2
   4  -2  -9 12.2389 1.12751   2
  -2  -2  -9 12.2496 1.01935   2
  -2  -2  -9 10.5909 0.82280   3
  -2  -2  -6 49.5348 1.20299   2
  -2  -2  -6 48.5927 1.09006   3
   4  -2  -6 49.3387 1.21119   3
  -2   4  -6 50.0971 1.14092   3
  -2  -2  -3 76.5661 1.42272   2
  -2   4  -3 78.9355 1.41548   3
   2  -4   3 74.0342 1.43314   3
   2  -4  -3 128.650 2.27919   2
   2   2  -3 130.379 2.26402   3
  -4   2  -3 128.318 2.18196   3
   2  -4  -6 51.9711 1.28765   2
  -4   2  -6 49.7476 1.10880   3
   2   2  -6 51.9732 1.23394   3
  -4   2  -9 6.70848 0.99122   2
   2  -4  -9 5.51500 1.03671   2
  -4   2  -9 7.87085 0.78181   3
   2   2 -12-0.03494 1.13262   2
   2  -4 -12 10.1387 1.18353   2
  -3   4 -10 0.46458 0.96487   2
   4  -1 -10 0.34242 1.09315   2
  -1  -3 -10 1.73278 1.00413   2
  -1  -3  -7 6.82451 0.79353   2
  -1  -3  -7 5.71689 0.64683   3
  -3   4  -7 6.65351 0.67180   3
   4  -1  -7 6.29014 0.81065   3
  -1  -3  -4 8.80612 0.62055   2
  -3   4  -4 8.75978 0.52094   3
   4  -1  -4 9.36035 0.68217   3
  -1  -3  -1 66.9477 1.18811   2
   1   3   1 68.9359 1.18214   2
  -3   4  -1 67.8971 1.16777   2
   3  -4  -2 34.1886 0.90393   2
  -1  -3   2 34.1667 0.83684   3
  -4   1  -2 34.3846 0.67242   3
   1   3  -2 35.3741 0.83267   3
   3  -4  -5 1.44716 0.80913   2
  -4   1  -5 2.55112 0.55178   3
   1   3  -5 2.42894 0.70022   3
   3  -4  -8 3.98610 1.00010   2
  -4   1  -8 1.79939 0.87746   2
  -4   1  -8 3.13666 0.69032   3
   1   3  -8 3.28894 0.84745   3
   3  -4  -8 3.68072 0.75273   3
  -4   1 -11-0.01900 1.06545   2
   1   3 -11 1.35245 1.05948   2
   3  -4 -11 0.37206 1.10472   2
   4   0 -11 3.10596 1.15041   2
  -4   4 -11 4.27332 1.07666   2
   0  -4 -11 1.42371 1.07125   2
   0  -4  -8 0.49108 0.89654   2
   0  -4  -8 2.09948 0.68671   3
  -4   4  -8-0.14658 0.69412   3
   0  -4  -5 5.76482 0.68774   2
  -4   4  -5 5.33500 0.52466   3
   4   0  -5 4.78326 0.71721   3
   0   4   2 288.561 4.74371   2
   0  -4  -2 290.113 4.74375   2
   4  -4   2 286.835 4.71172   3
   4  -4  -1 30.9078 0.66105   1
  -4   0  -4 0.22061 0.50333   3
   4  -4  -4 1.47485 0.78728   2
   0   4  -4 0.65865 0.63788   3
  -4   0  -7 8.15859 0.83824   2
   4  -4  -7 6.94864 0.77989   3
   4  -4  -7 6.79270 0.95025   2
  -4   0  -7 7.35874 0.67232   3
   0   4  -7 8.23279 0.79120   3
  -4   0 -10 2.10966 1.02796   2
   0   4 -10 1.93716 0.99008   2
   4  -4 -10 1.81962 1.09804   2
  -1   5 -12 14.7196 1.07153   2
   5  -4 -12 0.57831 1.25250   2
  -4  -1  -9 2.14485 0.93095   2
   5  -4  -9 1.46903 1.08963   2
  -4  -1  -9 1.69491 0.72015   3
   5  -4  -6 18.8761 1.00831   2
  -4  -1  -6 17.2819 0.84139   2
  -4  -1  -6 17.5935 0.70496   3
   5  -4  -6 18.3967 0.84527   3
  -1   5  -6 16.8866 0.83041   3
  -4  -1  -3 28.1418 0.73104   2
  -1   5  -3 29.7109 0.81624   3
   1  -5   3 29.0734 0.81169   3
   5  -4   0 20.3042 0.47341   2
   4   1   0 19.8187 0.42991   3
   1  -5  -3 12.1858 0.66298   2
   5  -4   3 12.2072 0.54995   3
  -5   4  -3 12.6100 0.48406   3
   4   1  -3 13.6286 0.71187   3
   1  -5  -6 7.66024 0.77423   2
  -5   4  -6 8.80784 0.59566   3
   4   1  -6 8.09652 0.80649   3
  -5   4  -9 3.67448 0.95076   2
   1  -5  -9 2.37198 0.98725   2
  -5   4  -9 1.22788 0.74398   3
   4   1 -12 0.02433 1.16925   2
   5  -3 -10 3.47672 1.14982   2
  -2   5 -10 2.42424 0.96639   2
  -3  -2 -10 1.14316 0.98684   2
   5  -3  -7 4.20871 0.98120   2
   5  -3  -7 2.37754 0.79598   3
  -3  -2  -7 3.23126 0.78137   2
  -2   5  -7 1.92983 0.72452   3
  -3  -2  -7 4.24625 0.64431   3
  -3  -2  -4 17.9644 0.70316   2
  -2   5  -4 15.7020 0.70739   3
   2  -5  -2 29.2476 0.84722   2
  -2   5   2 27.3568 0.79955   2
   5  -3   2 26.6791 0.58212   3
  -3  -2   2 27.9821 0.77520   3
   3   2  -2 28.7381 0.79524   3
   2  -5  -5 2.73226 0.75423   2
  -5   3  -5 2.59889 0.53360   3
   3   2  -5 1.11179 0.71931   3
   2  -5  -8 15.2709 1.02323   2
  -5   3  -8 13.8053 0.97572   2
  -5   3  -8 14.3964 0.77868   3
   2  -5  -8 15.3246 0.80154   3
   3   2 -11 0.62634 1.08106   2
  -5   3 -11 0.10165 1.10654   2
   2  -5 -11-2.40041 1.11846   2
   5  -2 -11 0.84781 1.17926   2
  -3   5 -11-1.90975 1.01693   2
  -2  -3 -11-1.09059 1.05059   2
  -2  -3  -8 7.83115 0.90031   2
   5  -2  -8 8.65307 1.13581   2
  -2  -3  -8 8.40596 0.72624   3
  -3   5  -8 8.74731 0.81050   3
  -2  -3  -5 1.36491 0.64897   2
   5  -2  -5 0.46990 0.71996   3
  -3   5  -5 2.53165 0.60674   3
  -2  -3  -2 47.7811 0.95474   2
   2   3   2 48.3365 0.95974   2
   3  -5   2 48.3684 0.96432   3
  -3   5   1 47.9838 0.97472   2
   3  -5  -1 50.4303 0.90315   1
  -3   5   1 50.2539 0.89884   1
  -5   2  -4 9.57869 0.54942   3
   2   3  -4 9.04856 0.71734   3
   3  -5  -4 10.7496 0.79924   2
  -5   2  -7 4.13851 0.62040   3
   2   3  -7 4.84911 0.82476   3
  -5   2  -7 2.02388 0.81337   2
   3  -5  -7 3.87405 0.68206   3
   3  -5  -7 2.99318 0.90186   2
   3  -5 -10 4.07256 1.07932   2
   2   3 -10 2.22563 1.02270   2
  -5   2 -10 2.04135 1.03526   2
   5  -1 -12 0.19864 1.21969   2
  -1  -4  -9 3.90344 0.94567   2
   5  -1  -9 3.71090 1.14349   2
  -1  -4  -6 9.63172 0.73712   2
  -4   5  -6 8.09210 0.63319   3
   5  -1  -6 9.72922 0.80393   3
  -1  -4  -3 19.3831 0.66630   2
   5  -1  -3 21.5833 0.77857   3
   4  -5   3 19.0569 0.65973   3
   1   4   0 16.6423 0.43567   2
   5  -1   0 16.4482 0.44814   1
   4  -5   0 16.1358 0.47352   2
  -5   1  -3 23.6173 0.60177   3
  -1  -4   3 23.7248 0.79832   3
   1   4  -3 25.7079 0.78667   3
   4  -5  -3 25.4013 0.87458   2
  -5   1  -6 15.4657 0.68942   3
   1   4  -6 13.9062 0.82550   3
   4  -5  -6 15.0766 0.97127   2
  -5   1  -6 14.9126 0.81200   2
  -5   1  -9 1.84185 0.71838   3
  -5   1  -9 0.57211 0.95301   2
   4  -5  -9 1.05177 1.06629   2
   4  -5 -12-0.23281 1.20537   2
   1   4 -12 0.72844 1.11122   2
   0  -5 -10 2.01990 1.03153   2
  -5   5 -10 2.41844 1.03591   2
   5   0 -10 3.60487 1.18670   2
   0  -5  -7 5.34590 0.83123   2
   0  -5  -7 5.41841 0.64309   3
   5   0  -7 6.61108 0.87220   3
  -5   5  -7 6.33002 0.64166   3
   5   0  -4 0.45627 0.66965   3
   0  -5  -4-0.55163 0.62262   2
  -5   5  -4 0.42705 0.45934   3
   0   5   1 3.03892 0.51065   2
   0  -5  -1 2.66068 0.53252   2
   5  -5   1 3.46455 0.35985   2
  -5   5  -1 2.38928 0.37988   2
   5  -5  -2 4.82359 0.75272   2
   0  -5   2 3.49623 0.59427   3
   5  -5  -5 1.93099 0.85624   2
  -5   0  -5 0.75575 0.66057   2
  -5   0  -5 0.33412 0.54047   3
   0   5  -5 0.44462 0.68629   3
  -5   0  -8 1.51432 0.89488   2
   5  -5  -8 1.57718 1.04951   2
  -5   0  -8 2.19909 0.70531   3
   0   5  -8 0.99818 0.86777   3
   0   5 -11 0.15047 1.03143   2
   5  -5 -11 1.41107 1.19980   2
  -5   0 -11-2.77016 1.10957   2
   6  -5 -10 1.31647 1.24929   2
  -5  -1 -10 3.03619 1.03715   2
   6  -5  -7 7.88913 0.83616   3
  -5  -1  -7 7.42054 0.81716   2
   6  -5  -7 6.21515 1.04421   2
  -1   6  -7 7.41637 0.81994   3
  -5  -1  -7 7.75418 0.68506   3
  -5  -1  -4 13.7712 0.65349   2
   6  -5  -4 12.6931 0.91746   2
  -1   6  -4 12.8421 0.71498   3
   1  -6   4 13.2764 0.74406   3
   6  -5  -1 6.96138 0.53745   1
  -6   5   1 7.10254 0.52273   1
   6  -5   2 99.6353 1.69898   3
  -1   6   2 101.522 1.80365   2
   1  -6  -2 100.217 1.81161   2
   5   1  -5 30.3961 0.96969   3
  -6   5  -5 32.1116 0.78856   3
   1  -6  -5 33.3573 0.95726   2
  -6   5  -8 7.26314 0.71240   3
   1  -6  -8 7.89547 0.95955   2
   1  -6  -8 8.21533 0.72166   3
   1  -6 -11-1.92391 1.09980   2
  -6   5 -11-2.99675 1.12874   2
   5   1 -11-0.78370 1.19405   2
  -4  -2 -11 0.26649 1.06531   2
   6  -4 -11 3.03218 1.25791   2
  -2   6 -11 0.73966 1.01457   2
  -2   6  -8 1.48458 0.83633   3
  -4  -2  -8 1.11622 0.71142   3
   6  -4  -8 1.22851 1.06464   2
  -4  -2  -8 0.44058 0.87593   2
  -2   6  -5 1.86716 0.67094   3
  -4  -2  -5 1.66334 0.65759   2
   2  -6   2 51.3792 1.05383   3
   4   2   2 51.8062 0.95470   2
  -4  -2  -2 49.0707 0.97392   2
  -2   6   1 231.369 3.83328   2
  -6   4  -4 1.07457 0.46453   3
   4   2  -4 2.15157 0.69700   3
   2  -6  -4 2.93675 0.71307   2
   4   2  -7 3.24823 0.86050   3
  -6   4  -7 2.62584 0.59418   3
   2  -6  -7 3.12648 0.85448   2
   2  -6 -10 1.05740 1.04752   2
   4   2 -10-0.03260 1.11023   2
  -6   4 -10-0.19038 1.03909   2
   6  -3 -12 3.51809 1.29484   2
  -3  -3  -9 0.24783 0.73713   3
  -3  -3  -9 1.93439 0.93682   2
   6  -3  -9 1.08578 1.18103   2
  -3   6  -6-0.24989 0.66335   3
  -3  -3  -6 0.66284 0.58358   3
   6  -3  -6-0.01756 0.75996   3
  -3  -3  -6 1.12821 0.72208   2
   3  -6   3 10.0063 0.63217   3
  -3  -3  -3 11.4507 0.58011   2
   6  -3   0 871.179 14.0826   2
   3   3  -3 11.1864 0.73108   3
  -6   3  -3 11.6728 0.46589   3
  -3  -3   3 10.9507 0.69819   3
   3  -6  -3 10.7189 0.77732   2
   3   3  -6 1.15925 0.77745   3
  -6   3  -6 0.26192 0.55176   3
   3  -6  -6-1.04034 0.84703   2
  -6   3  -9 0.70494 0.71191   3
  -6   3  -9 0.25247 0.98126   2
   3  -6  -9 2.05713 1.04190   2
   3  -6 -12 6.45453 1.20972   2
   3   3 -12 3.57125 1.17723   2
  -2  -4 -10-0.02775 0.98210   2
   6  -2 -10 2.07635 1.22352   2
  -4   6 -10-1.35113 0.97872   2
  -4   6  -7 3.56537 0.69275   3
   6  -2  -7 3.54179 0.82692   3
  -2  -4  -7 2.70334 0.62980   3
  -2  -4  -7 4.23429 0.79181   2
  -4   6  -4 1.62365 0.54256   3
   4  -6   4 0.63277 0.58193   3
  -2  -4  -4-0.85384 0.57311   2
  -4   6  -1 246.619 4.01826   2
   4  -6   1 245.610 4.01708   2
   2   4   1 243.473 4.02265   2
  -2  -4  -1 244.677 4.01409   2
  -4   6   2 50.6755 1.12997   2
   4  -6  -2 50.6327 1.15465   2
   2   4  -2 52.8811 1.08158   3
  -2  -4   2 49.2705 1.09011   3
   4  -6  -5 1.88038 0.85215   2
  -6   2  -5 1.21814 0.54431   3
   2   4  -5 0.99700 0.70639   3
  -6   2  -8 1.51759 0.89636   2
   4  -6  -8 1.92262 0.98817   2
  -6   2  -8 1.11693 0.67194   3
   2   4 -11 2.70631 1.08964   2
  -6   2 -11 2.28691 1.12539   2
   4  -6 -11 1.51580 1.16715   2
  -5   6 -11 0.82190 1.09001   2
  -1  -5 -11-1.32822 1.09290   2
  -1  -5  -8 4.41607 0.69979   3
  -1  -5  -8 4.58125 0.91760   2
  -1  -5  -5 25.1208 0.83193   2
   6  -1  -5 25.3109 0.91031   3
  -5   6  -5 23.0332 0.72253   3
  -1  -5  -2 95.2990 1.73237   2
   1   5   2 98.9429 1.72197   2
  -5   6   1 3.68202 0.47190   1
   5  -6  -1 4.26368 0.48322   1
  -1  -5   4 6.80536 0.71988   3
   5  -6  -4 7.23431 0.84415   2
   1   5  -4 7.19636 0.68202   3
  -6   1  -4 6.88075 0.50067   3
   5  -6  -7 4.38566 0.96495   2
   5  -6  -7 4.49212 0.74442   3
  -6   1  -7 2.62261 0.82035   2
  -6   1  -7 3.13520 0.66251   3
   1   5  -7 5.04188 0.82520   3
   5  -6 -10 3.24972 1.19127   2
  -6   1 -10 0.71998 1.06938   2
   6   0 -12 1.01226 1.26103   2
   6   0  -9 1.00911 1.19213   2
   0  -6  -9 0.72919 0.95091   2
   0  -6  -6 14.5801 0.81546   2
  -6   6  -6 14.9861 0.64367   3
   6   0  -6 15.4275 0.88503   3
   0   6   3 22.1208 0.75283   2
   0  -6  -3 20.6963 0.74049   2
   6   0  -3 22.8804 0.78945   3
   6  -6   3 20.9498 0.65734   3
   6  -6   0 100.123 1.74881   2
   6   0   0 100.157 1.73665   1
  -6   0   0 103.533 1.69668   3
   6   0   0 99.4737 1.69592   3
  -6   0  -3 2.93305 0.46136   2
   6  -6  -3 3.25122 0.80752   2
   0  -6   3 1.58375 0.67004   3
   0   6  -3 1.92429 0.66340   3
   6  -6  -6 6.01626 0.97944   2
  -6   0  -6 7.24120 0.74485   2
  -6   0  -6 6.37430 0.60088   3
   0   6  -6 6.82335 0.77535   3
   6  -6  -9 2.89467 1.16556   2
  -6   0  -9 2.83301 0.98512   2
  -6   0  -9 3.12311 0.74628   3
   0   6 -12-2.10100 1.12682   2
   6  -6 -12 1.00840 1.30395   2
  -1   7 -11-0.18126 1.02825   2
   7  -6 -11-0.69780 1.32803   2
  -1   7  -8 1.46310 0.87920   3
  -6  -1  -8 1.80499 0.73295   3
   7  -6  -8 1.48891 1.17576   2
  -6  -1  -8 1.77951 0.89605   2
  -6  -1  -5 34.9173 0.84097   3
  -1   7  -5 36.9544 0.99001   3
  -6  -1  -5 35.9892 0.92479   2
   7  -6  -5 35.3084 1.19235   2
   7  -6  -2 39.8930 0.95065   1
   1  -7   2 38.2820 0.92655   3
   6   1  -1 11.5077 0.57644   3
   7  -6   1 12.0975 0.48746   2
  -7   6  -1 12.6371 0.53582   2
  -1   7   1 12.1127 0.70483   2
   1  -7  -1 12.4087 0.71537   2
   6   1  -4 5.52885 0.72255   3
   1  -7  -4 6.70049 0.74917   2
   7  -6   4 5.92023 0.53322   3
   1  -7  -7 3.00976 0.87177   2
   6   1  -7 4.25776 0.88164   3
   1  -7 -10 2.47129 1.04835   2
   6   1 -10-0.41949 1.21754   2
  -7   6 -10 1.82048 1.03885   2
   7  -5 -12-4.26315 1.38800   2
  -5  -2  -9 1.58313 0.77861   3
  -5  -2  -9 2.06592 0.95999   2
   7  -5  -9-1.02947 1.19725   2
  -2   7  -6 1.96353 0.72147   3
  -5  -2  -6 0.34058 0.72093   2
  -5  -2  -6 0.78755 0.58172   3
   7  -5  -6 1.34615 0.96125   2
   2  -7   3 1.77642 0.63987   3
  -5  -2  -3 2.08402 0.49938   2
   7  -5  -3 2.94486 0.82662   2
  -5  -2   0 6.29237 0.40120   3
   7  -5   0 6.80581 0.46555   2
  -7   5   0 6.65629 0.46903   2
   5   2  -3 3.17408 0.67349   3
   7  -5   3 2.89543 0.43822   3
   2  -7  -3 2.17534 0.70735   2
  -2   7   3 2.94269 0.68688   2
  -7   5  -6 0.74583 0.52551   3
   5   2  -6 0.62087 0.79699   3
   2  -7  -6 2.89109 0.82865   2
   2  -7  -9-1.05153 1.00079   2
  -7   5  -9 1.43517 0.97355   2
   5   2 -12-1.77057 1.23577   2
  -4  -3 -10 0.74096 0.97995   2
   7  -4 -10-0.13576 1.25989   2
  -3   7  -7 4.79019 0.76867   3
  -4  -3  -7 4.85279 0.81060   2
   7  -4  -7 5.83373 0.84789   3
   7  -4  -7 3.90306 1.05085   2
  -4  -3  -7 5.15151 0.66261   3
   3  -7   4 3.29890 0.63694   3
  -4  -3  -4 2.84712 0.61315   2
  -4  -3  -1 25.9912 0.59632   2
  -3   7  -1 26.8523 0.69718   2
   3  -7   1 26.8498 0.69656   2
   4   3   1 26.5213 0.61541   2
  -3   7   2 37.3162 0.94847   2
   3  -7  -2 36.7527 0.97531   2
   3  -7  -2 36.4508 0.75800   1
  -4  -3   2 37.3657 0.91949   3
   7  -4   2 36.8508 0.68701   3
   4   3  -5 5.95748 0.76786   3
  -7   4  -5 5.92378 0.54283   3
   3  -7  -5 7.30797 0.85427   2
  -7   4  -8 1.27485 0.66361   3
   3  -7  -8 2.59481 1.01327   2
  -7   4  -8 1.84079 0.91063   2
   3  -7  -8 2.21347 0.69341   3
   3  -7 -11 0.74956 1.14641   2
   4   3 -11 1.45125 1.15682   2
  -3  -4 -11-1.19492 1.06155   2
  -4   7 -11-0.99913 1.02280   2
   7  -3 -11 0.96768 1.30685   2
  -3  -4  -8 1.50526 0.71304   3
  -3  -4  -8 2.00880 0.88097   2
   7  -3  -8 3.37925 1.12700   2
  -3  -4  -5 4.71918 0.68472   2
   7  -3  -5 2.23955 0.72154   3
  -3  -4  -2 23.7411 0.66138   2
   3   4   2 23.2471 0.65343   2
  -4   7   1 41.1199 0.94933   2
   3   4  -4 6.67190 0.72116   3
  -7   3  -4 5.80719 0.48945   3
   4  -7  -4 6.13009 0.82401   2
   3   4  -7 2.90100 0.85247   3
  -7   3  -7 2.61256 0.61378   3
  -7   3  -7 3.12119 0.78941   2
   4  -7  -7 2.68142 0.93717   2
   4  -7 -10-0.16184 1.12937   2
  -7   3 -10-1.81533 1.03723   2
   7  -2 -12-1.17502 1.33995   2
  -2  -5  -9 0.54008 0.73695   3
  -2  -5  -9 1.70422 0.95343   2
   7  -2  -9-0.62093 1.21970   2
  -2  -5  -6 1.44548 0.70397   2
   7  -2  -6 2.60176 0.76439   3
   5  -7   3 4.16550 0.58904   3
   2   5   3 4.29096 0.59320   2
  -2  -5  -3 4.66273 0.53462   2
   5  -7   0 3.73220 0.54250   2
   7  -2   0 2.76794 0.49460   1
   2   5   0 3.33816 0.44960   2
  -2  -5   3 3.53319 0.67317   3
  -7   2  -3 3.99256 0.38066   3
   2   5  -3 3.79107 0.65279   3
   5  -7  -3 4.71747 0.78841   2
  -7   2  -6 1.78786 0.59433   3
   2   5  -6 2.75871 0.77117   3
   5  -7  -6 2.25528 0.89632   2
  -7   2  -6 2.57968 0.70363   2
  -7   2  -9 1.16350 0.71255   3
   5  -7  -9 1.04925 1.10393   2
  -7   2  -9 0.58404 0.95542   2
   5  -7 -12-2.32551 1.28307   2
   2   5 -12 0.15548 1.10160   2
  -1  -6 -10-1.71686 1.03588   2
   7  -1 -10-1.09000 1.28658   2
  -6   7 -10-1.03354 1.03113   2
  -1  -6  -7 2.26305 0.79649   2
   7  -1  -7 0.81839 0.85513   3
   7  -1  -4 5.51347 0.72886   3
   6  -7   4 6.49427 0.61376   3
  -1  -6  -4 6.32251 0.64862   2
   7  -1  -1 16.4941 0.59914   3
   6  -7   1 17.2462 0.57400   2
  -1  -6  -1 16.8672 0.64485   2
  -6   7  -1 18.1808 0.60150   2
   1   6   1 16.5738 0.69365   2
  -6   7   2 53.0823 1.18840   2
   6  -7  -2 51.8356 1.08502   1
  -1  -6   2 52.5155 1.11947   3
   1   6  -5 20.8533 0.86576   3
  -7   1  -5 20.3419 0.67695   3
  -7   1  -5 20.5164 0.75828   2
   6  -7  -5 20.4658 1.01587   2
  -7   1  -8 2.53444 0.69912   3
   6  -7  -8 4.24493 1.12708   2
  -7   1  -8 1.85393 0.88361   2
   6  -7 -11-1.37848 1.29905   2
   1   6 -11-0.11138 1.05484   2
   0  -7 -11 2.11752 1.11156   2
   7   0 -11-0.42066 1.32854   2
  -7   7 -11-2.41220 1.14189   2
   0  -7  -8 2.06110 0.91743   2
   0  -7  -8 2.12991 0.67978   3
   0  -7  -5 18.3056 0.81050   2
   7   0  -5 17.7879 0.85635   3
  -7   7  -2 188.711 3.05445   2
   0   7   2 179.941 3.11108   2
   0  -7  -2 179.580 3.12953   2
  -7   7   1 44.9647 0.97879   1
   0  -7   4 5.37562 0.70700   3
   0   7  -4 5.39284 0.69043   3
  -7   0  -4 4.71413 0.45597   3
  -7   0  -4 5.92847 0.54570   2
   7  -7  -4 4.47578 0.88290   2
  -7   0  -7 1.60115 0.65566   3
   0   7  -7 2.50483 0.84115   3
  -7   0  -7 3.05136 0.79154   2
   7  -7  -7 3.25714 1.04114   2
  -7   0 -10 1.41726 1.07636   2
   7  -7 -10 1.87962 1.29630   2
   8  -7 -12-0.09290 1.40908   2
  -1   8 -12 3.80633 1.07814   2
  -7  -1  -9 1.54815 0.77085   3
  -7  -1  -9 2.10086 0.98401   2
   8  -7  -9 2.45837 1.21547   2
  -7  -1  -6 1.84045 0.55837   3
  -7  -1  -6 1.77094 0.71362   2
   8  -7  -6 1.11277 0.98518   2
   1  -8   3 22.6998 0.83360   3
  -7  -1  -3 23.2458 0.61240   2
   8  -7  -3 25.4367 0.99280   2
  -8   7   0 7.07318 0.58993   2
   8  -7   0 6.82172 0.61448   2
   7   1   0 6.50528 0.45438   3
  -7  -1   0 6.99554 0.47547   3
   7   1  -3 27.5962 0.87223   3
   8  -7   3 26.8091 0.67387   3
   1  -8  -3 26.1956 0.91562   2
  -1   8   3 27.8399 0.86201   2
   1  -8  -6 2.56752 0.78640   2
   7   1  -6-0.07055 0.81361   3
   1  -8  -9 0.71132 1.00293   2
   7   1 -12-1.03059 1.32981   2
  -6  -2 -10 2.59438 1.06768   2
   8  -6 -10 5.62291 1.33864   2
   8  -6  -7 12.6591 0.90161   3
  -6  -2  -7 11.3070 0.71769   3
   8  -6  -7 12.9312 1.13155   2
  -6  -2  -7 11.9066 0.87159   2
   2  -8   4 6.91322 0.69935   3
   8  -6  -4 6.36622 0.89507   2
  -6  -2  -4 6.51902 0.58334   2
  -8   6   1 38.7006 0.92123   1
  -6  -2  -1 38.2673 0.76868   1
   6   2   1 36.9043 0.73631   2
  -2   8   2 81.6762 1.54132   2
   2  -8  -2 83.0853 1.58578   2
  -8   6  -2 79.6005 1.40506   2
   6   2  -5 15.5946 0.84730   3
   2  -8  -5 14.7049 0.89328   2
   2  -8  -8 5.44772 0.98613   2
   2  -8 -11-1.19539 1.15597   2
   6   2 -11 1.07253 1.27942   2
  -3   8 -11 1.19181 1.00240   2
   8  -5 -11 0.95742 1.37546   2
  -5  -3  -8-0.17785 0.71692   3
  -5  -3  -8 0.05356 0.88037   2
   8  -5  -8-0.34968 1.16539   2
  -5  -3  -5 8.99440 0.71375   2
   3  -8   5 9.38869 0.72449   3
  -5  -3  -2 19.0550 0.56275   2
   5   3   2 19.9661 0.57273   2
   8  -5   1 177.798 2.93681   2
  -8   5  -1 180.675 2.93886   2
  -3   8   1 174.483 3.03600   2
   3  -8  -4 1.12893 0.77851   2
   5   3  -4 0.50323 0.71678   3
   3  -8  -7 1.86287 0.94065   2
   5   3  -7-0.10525 0.84067   3
   3  -8 -10 3.29055 1.11664   2
  -8   5 -10 1.86384 1.04661   2
   8  -4 -12-1.29408 1.40749   2
  -4  -4  -9-0.84323 0.79025   3
  -4  -4  -9 0.06315 0.93393   2
   8  -4  -9-0.43941 1.23714   2
   8  -4  -6 15.2843 0.87094   3
  -4  -4  -6 14.8767 0.80618   2
   4  -8   3 15.0172 0.68102   3
   4   4   3 15.6009 0.60544   2
  -4  -4  -3 12.5241 0.60685   2
   8  -4   0 15.6589 0.57230   2
   4   4  -3 10.2495 0.72810   3
   4  -8  -3 9.30070 0.81019   2
  -4   8   3 8.67667 0.72201   2
  -4  -4   3 8.02186 0.70785   3
   4   4  -6 12.7295 0.86633   3
  -8   4  -6 12.3473 0.63078   3
   4  -8  -6 11.4496 0.96654   2
   4  -8  -9 0.62379 1.10964   2
  -8   4  -9-1.75899 0.97119   2
   4  -8 -12 0.64776 1.27066   2
   4   4 -12-0.24914 1.18377   2
  -3  -5 -10 3.03054 1.00615   2
   8  -3 -10 1.04830 1.30182   2
   8  -3  -7-0.44135 0.85230   3
  -3  -5  -7 0.13815 0.75809   2
  -3  -5  -7 0.36679 0.64163   3
   5  -8   4-0.26381 0.61879   3
  -3  -5  -4 0.09834 0.59242   2
  -5   8  -1 255.533 4.21791   2
  -3  -5  -1 255.147 4.19925   2
   5  -8   1 257.852 4.21832   2
   3   5   1 254.392 4.20323   2
   5  -8  -2 36.5940 1.02287   2
  -5   8   2 35.6286 0.95845   2
   5  -8  -2 34.4248 0.82905   1
  -3  -5   2 36.2340 0.93389   3
  -8   3  -5 4.01863 0.51612   3
   3   5  -5 3.35332 0.73835   3
   5  -8  -5 5.65267 0.89831   2
  -8   3  -8 0.34250 0.66606   3
   5  -8  -8 0.10878 1.06358   2
  -8   3  -8-1.19497 0.87307   2
   5  -8 -11 3.20880 1.26035   2
   3   5 -11 3.23852 1.13435   2
  -2  -6 -11-1.15376 1.09204   2
   8  -2 -11-0.46156 1.35971   2
  -6   8 -11-0.42842 1.08998   2
  -2  -6  -8 1.80699 0.87895   2
  -2  -6  -8 2.50359 0.72096   3
  -2  -6  -5 11.1036 0.70351   2
   8  -2  -5 12.4970 0.81486   3
   6  -8   5 11.3113 0.67278   3
   2   6   2 63.5651 1.25089   2
  -2  -6  -2 65.7166 1.28497   2
  -6   8  -2 64.0557 1.22442   2
  -6   8   1 23.0602 0.69758   1
  -8   2  -4 9.41202 0.48079   3
   2   6  -4 9.85003 0.72455   3
  -2  -6   4 9.74638 0.76409   3
   6  -8  -4 9.90636 0.89214   2
   2   6  -7 8.12945 0.87443   3
  -8   2  -7 8.37365 0.66836   3
  -8   2  -7 8.41794 0.81591   2
   6  -8  -7 8.80758 1.05520   2
  -8   2 -10 2.12951 1.06674   2
   6  -8 -10 4.39611 1.27422   2
   8  -1 -12 0.06574 1.36996   2
  -1  -7  -9 0.45491 0.95317   2
   8  -1  -9 0.74978 1.22520   2
  -1  -7  -6 3.13297 0.70440   2
   8  -1  -6 1.67719 0.80340   3
  -1  -7  -3 16.1926 0.73205   2
   1   7   3 14.7305 0.70663   2
   8  -1  -3 15.0779 0.75133   3
   7  -8   3 12.8322 0.60379   3
   8  -1   0 6.26796 0.57369   1
  -8   1   0 7.49130 0.57964   1
   8  -1   0 6.64238 0.43304   3
   7  -8   0 5.61079 0.68614   2
   1   7   0 6.45222 0.57439   2
  -7   8   0 7.46031 0.64410   2
  -8   1  -3 12.1529 0.38372   3
  -1  -7   3 12.0885 0.73296   3
  -8   1  -3 12.1713 0.44707   2
   7  -8  -3 13.9787 0.86810   2
  -8   1  -6 3.87393 0.58512   3
   1   7  -6 4.57618 0.79140   3
  -8   1  -6 3.44510 0.69734   2
   7  -8  -6 3.90783 0.96700   2
  -8   1  -9 1.76861 0.74971   3
  -8   1  -9 1.52641 0.98073   2
   7  -8  -9 2.08480 1.22415   2
   7  -8 -12 0.40467 1.39875   2
   1   7 -12 0.40170 1.09432   2
   0  -8 -10 2.43831 1.05819   2
  -8   8 -10-1.79891 1.05131   2
   8   0 -10-0.48439 1.29393   2
   0  -8  -7 5.72800 0.87957   2
   0   8   4 15.4685 0.76889   2
   0  -8  -4 17.3664 0.82088   2
   8  -8   4 15.5885 0.65990   3
   8   0  -4 16.7446 0.82837   3
   8   0  -1 60.9817 1.21865   3
   8  -8   1 62.2077 1.18477   2
  -8   8  -1 62.6101 1.20585   2
   0   8   1 61.7218 1.28106   2
   0  -8  -1 61.4540 1.25703   2
  -8   8   2 62.1818 1.34428   2
   8  -8  -2 63.0309 1.25778   1
   0  -8   2 61.7083 1.27717   3
   8  -8  -5 17.4619 1.01070   2
  -8   0  -5 18.7151 0.70699   2
   0  -8   5 19.2172 0.86614   3
  -8   0  -5 17.3845 0.60936   3
   8  -8  -8 5.58010 1.20386   2
  -8   0  -8 5.31659 0.90284   2
  -8   0  -8 6.09352 0.73750   3
   8  -8 -11-0.40296 1.38532   2
   9  -8 -10 1.08131 1.35817   2
  -8  -1 -10 0.83717 1.06979   2
   9  -8  -7 6.11188 1.11591   2
  -8  -1  -7 4.66808 0.79355   2
  -8  -1  -7 5.41233 0.65398   3
   1  -9   4 12.5002 0.76886   3
   9  -8  -4 11.4736 0.97193   2
  -8  -1  -4 11.4697 0.57506   2
  -8  -1  -1 23.5727 0.55425   3
   9  -8  -1 25.1704 0.86665   2
  -9   8   1 26.6528 0.81139   1
  -8  -1  -1 25.2472 0.66344   1
  -9   8  -2 33.7671 0.76548   2
   1  -9  -2 32.6609 0.99269   2
  -1   9   2 32.7866 0.94837   2
   1  -9  -5-1.46522 0.81601   2
   8   1  -5 0.27638 0.76496   3
   1  -9  -8 5.30497 0.99176   2
   1  -9 -11 0.17694 1.13881   2
   8   1 -11-0.16478 1.36262   2
   9  -7 -11 0.95516 1.41692   2
  -7  -2  -8 2.05299 0.72598   3
   9  -7  -8 0.66271 1.16835   2
  -7  -2  -8 1.20185 0.88600   2
   9  -7  -5 3.73187 0.94954   2
   2  -9   5 2.02909 0.72815   3
  -7  -2  -5 2.08971 0.65131   2
  -7  -2  -2 18.6865 0.47822   2
   7   2   2 19.3518 0.52460   2
   9  -7  -2 21.0770 0.78231   1
  -9   7  -1 189.093 3.06565   2
   9  -7   1 181.565 3.05717   2
   2  -9  -1 178.548 3.13760   2
  -2   9   1 184.812 3.15008   2
   7   2  -1 184.154 3.09312   3
  -2   9   4 1.95965 0.74526   2
   9  -7   4 1.02132 0.48800   3
   2  -9  -4 0.56766 0.77906   2
   7   2  -4 0.73327 0.75333   3
   2  -9  -7 2.14295 0.91111   2
  -9   7 -10 2.32781 1.04375   2
   2  -9 -10 0.20983 1.11164   2
   9  -6 -12 3.47245 1.44341   2
   9  -6  -9 0.38032 1.23994   2
  -6  -3  -9 0.62028 0.96046   2
  -6  -3  -9 1.40012 0.79512   3
  -6  -3  -6 18.5965 0.83051   2
   9  -6  -6 18.6355 1.09127   2
  -6  -3  -6 18.5114 0.70407   3
   6   3   3 3.82609 0.47828   2
   9  -6  -3 3.87841 0.87756   2
  -6  -3  -3 3.94181 0.50763   2
   3  -9   3 3.22335 0.65776   3
  -9   6   0 71.6718 1.33552   2
   9  -6   0 72.6660 1.34440   2
  -6  -3   0 71.4471 1.30748   3
  -3   9   3 27.8190 0.89389   2
   3  -9  -3 26.4870 0.94518   2
   3  -9  -3 27.1732 0.64123   1
   6   3  -3 26.9881 0.87297   3
   9  -6   3 27.2082 0.62773   3
  -6  -3   3 27.6157 0.88616   3
   3  -9  -6 12.3614 0.96364   2
   6   3  -6 11.7449 0.87834   3
   3  -9  -9-0.67005 1.08276   2
  -9   6  -9 1.39526 0.95655   2
   6   3 -12-1.17916 1.30331   2
  -5  -4 -10 2.49662 1.02963   2
   9  -5 -10-0.81402 1.32883   2
  -5  -4  -7 3.81772 0.80064   2
   9  -5  -7 3.37913 1.08709   2
  -5  -4  -7 3.26559 0.65750   3
   4  -9   4 6.52951 0.70364   3
  -5  -4  -4 6.22573 0.63095   2
  -4   9  -1 28.4383 0.80896   2
   5   4   1 28.2243 0.68595   2
  -5  -4  -1 28.6171 0.67712   2
   4  -9   1 27.9338 0.80115   2
   9  -5  -1 28.5318 0.89565   2
   5   4   1 27.9521 0.60384   1
  -9   5   1 28.8026 0.85977   1
   4  -9  -2 17.3864 0.84007   2
  -4   9   2 17.0701 0.78655   2
   4  -9  -5 8.67125 0.91117   2
   5   4  -5 6.92612 0.78516   3
   4  -9  -8 2.48947 1.03216   2
  -9   5  -8 1.95291 0.88200   2
   4  -9 -11 1.28178 1.22240   2
   5   4 -11-0.26590 1.23425   2
   9  -4 -11-0.80564 1.36867   2
  -5   9 -11 0.61211 1.04439   2
  -4  -5  -8 3.29038 0.88489   2
  -4  -5  -8 2.91635 0.74102   3
   9  -4  -8 3.31611 1.21130   2
  -4  -5  -5 6.11763 0.67747   2
   5  -9   5 4.89921 0.70288   3
  -5   9  -2 32.4345 0.82953   2
  -4  -5  -2 31.2607 0.78762   2
   4   5   2 31.2177 0.78615   2
   9  -4   1 16.2491 0.46013   2
  -9   4  -1 15.5700 0.46113   2
   5  -9  -4 8.74144 0.88048   2
   4   5  -4 9.17376 0.74598   3
  -4  -5   4 10.0344 0.77696   3
  -9   4  -7 3.46520 0.61393   3
   4   5  -7 3.99919 0.89054   3
   5  -9  -7 3.97716 1.03152   2
  -9   4  -7 5.17329 0.77782   2
   5  -9 -10 0.86149 1.23400   2
  -9   4 -10 0.39363 1.02242   2
   9  -3 -12-0.73751 1.42694   2
  -3  -6  -9 1.45657 0.78308   3
  -3  -6  -9 1.05184 0.94198   2
   9  -3  -9 1.08815 1.26067   2
  -3  -6  -6 10.0822 0.75295   2
   9  -3  -6 11.7987 0.86171   3
  -3  -6  -3 26.2968 0.74361   2
   3   6   3 26.5379 0.75450   2
   6  -9   3 26.9505 0.79068   3
   9  -3   0 126.991 2.21753   1
   3   6   0 128.374 2.18788   2
   6  -9   0 127.916 2.24173   2
   6  -9  -3 3.89405 0.61027   1
  -3  -6   3 3.83062 0.71433   3
   3   6  -3 3.43915 0.68251   3
   6  -9  -3 4.23519 0.82732   2
  -6   9   3 2.70400 0.78567   2
  -9   3  -6 16.3770 0.66679   3
   3   6  -6 18.4972 0.90855   3
  -9   3  -6 17.3657 0.75736   2
   6  -9  -6 17.4060 1.05528   2
   6  -9  -9 0.08324 1.21139   2
  -9   3  -9 1.62037 0.95520   2
   6  -9 -12-1.04780 1.37580   2
   3   6 -12 1.90650 1.14572   2
   9  -2 -13 17.6278 1.47079   2
  -2  -7 -10 0.76667 1.03314   2
   9  -2 -10 0.17944 1.34428   2
  -2  -7  -7 3.21414 0.82105   2
   7  -9   4 0.22409 0.59415   3
  -2  -7  -4 1.43408 0.63012   2
   9  -2  -4 0.35858 0.71485   3
   7  -9   1 159.439 2.68319   2
  -2  -7  -1 157.193 2.68607   2
   2   7   1 156.456 2.69127   2
  -7   9  -1 159.618 2.68251   2
  -7   9   2 37.5737 1.01918   2
   7  -9  -2 37.4039 0.91263   1
  -7   9   2 37.6584 0.90486   1
  -2  -7   2 38.3269 0.96688   3
  -9   2  -5 1.50800 0.48234   3
   2   7  -5 1.88785 0.75674   3
  -9   2  -5 1.25965 0.57406   2
   7  -9  -5 1.62955 0.90652   2
  -2  -7   5 1.52010 0.77500   3
  -9   2  -8 1.02858 0.69136   3
  -9   2  -8 2.11169 0.86185   2
   7  -9  -8 0.96343 1.15591   2
   7  -9 -11 1.60168 1.36509   2
  -1  -8 -11 2.50575 1.14449   2
   9  -1 -11-1.36150 1.40743   2
  -8   9 -11 0.02649 1.11296   2
  -1  -8  -8 4.73085 0.93055   2
   9  -1  -5 1.02889 0.76061   3
  -1  -8  -5-0.02041 0.69635   2
   8  -9   5 0.51210 0.62018   3
  -8   9  -2 31.3816 0.78190   2
   1   8   2 30.7236 0.87600   2
  -1  -8  -2 29.6012 0.92321   2
  -9   1  -1 32.3253 0.82132   1
  -8   9   1 33.7254 0.86970   1
   9  -1   1 32.4496 0.62855   3
  -9   1  -4 12.7007 0.47084   3
  -1  -8   4 13.4845 0.79209   3
  -9   1  -4 12.9265 0.54044   2
   8  -9  -4 13.5644 0.94021   2
  -9   1  -7 9.37590 0.66828   3
   1   8  -7 11.1076 0.90328   3
   8  -9  -7 10.8077 1.11622   2
  -9   1  -7 8.90744 0.81445   2
  -9   1 -10 0.62450 1.05935   2
   8  -9 -10-2.72498 1.33852   2
   9   0 -12-0.04060 1.42733   2
   0  -9  -9 2.33733 1.02043   2
   9   0  -6 0.76860 0.82289   3
   0  -9  -6 0.69439 0.80274   2
  -9   9  -3 41.2236 0.89128   2
   0   9   3 41.8500 1.03596   2
   0  -9  -3 41.3113 1.07385   2
   0  -9  -3 40.8949 0.75645   1
   0   9   0 1.50758 0.64303   2
   9   0   0 0.08687 0.64496   1
   9   0   0 0.53287 0.48070   3
   9  -9   0 0.67292 0.71436   2
  -9   0   0 1.29826 0.49077   3
  -9   9   0 1.30384 0.69890   2
  -9   0  -3 20.3004 0.51713   2
   9  -9  -3 23.2420 0.94094   2
   9  -9  -3 21.0279 0.82334   1
   0  -9   3 20.0531 0.81632   3
   9  -9  -6 1.20212 0.97638   2
  -9   0  -6-0.27724 0.67584   2
  -9   0  -6-0.75863 0.54909   3
   9  -9  -9 3.07879 1.28270   2
  -9   0  -9 1.71359 0.96901   2
  -9   0  -9 1.12824 0.76550   3
   0   9 -12-2.99082 1.10993   2
   9  -9 -12 0.59562 1.48680   2
  10  -9 -11-2.20262 1.47904   2
  10  -9  -8 4.36837 1.23054   2
  -9  -1  -8 3.42531 0.90947   2
  -9  -1  -8 2.40728 0.70599   3
  10  -9  -5 5.84960 0.97832   2
  -9  -1  -5 4.90946 0.47760   3
  -9  -1  -5 4.54830 0.60362   2
   1 -10   5 5.72165 0.76750   3
  10  -9  -2 110.605 2.00797   1
  -9  -1   1 8.16830 0.63813   3
   9   1  -1 7.74091 0.62409   3
   1 -10  -1 7.07496 0.71871   2
  10  -9   1 7.11714 0.61192   2
  -1  10   1 6.99763 0.79395   2
 -10   9  -1 7.58936 0.65635   2
  -1  10   4 9.89859 0.78824   2
   1 -10  -4 10.7030 0.86405   2
   9   1  -4 9.70354 0.78443   3
  10  -9   4 9.97666 0.58146   3
   1 -10  -7 0.98950 0.92901   2
   9   1 -10-0.93930 1.33370   2
 -10   9 -10 1.31922 1.01631   2
   1 -10 -10 1.94090 1.11209   2
   9   1 -13 3.19179 1.42414   2
  -2  10 -12 13.6738 1.06926   2
  10  -8 -12-1.14225 1.49706   2
  10  -8  -9 0.87514 1.27811   2
  -8  -2  -9 1.13279 0.98800   2
  -8  -2  -9 0.74421 0.77044   3
  10  -8  -6 3.34716 1.01634   2
  -8  -2  -6 3.74390 0.55827   3
  -8  -2  -6 2.81659 0.70068   2
  10  -8  -3 11.6196 0.78603   1
   2 -10   3 10.0673 0.72417   3
  -8  -2  -3 11.0005 0.46896   2
  10  -8  -3 10.2391 0.88095   2
 -10   8   0 18.7438 0.73571   2
  10  -8   0 19.3260 0.76282   2
   8   2   0 17.9295 0.60915   3
  -8  -2   0 18.4421 0.61914   3
  10  -8   3 30.9301 0.71219   3
 -10   8  -3 31.1828 0.73094   2
  -2  10   3 31.5132 0.92128   2
   2 -10  -3 32.1792 0.99234   2
   2 -10  -3 30.3427 0.65017   1
   2 -10  -6 3.31058 0.89982   2
   8   2  -6 4.79076 0.85499   3
   2 -10  -9 0.85006 1.05125   2
   8   2 -12-0.68617 1.38563   2
  -7  -3 -10 0.00799 1.05299   2
  10  -7 -10 0.09628 1.36071   2
  -7  -3  -7 2.67815 0.63544   3
  -7  -3  -7 2.77002 0.81284   2
  10  -7  -7 2.08804 1.09805   2
   3 -10   4 0.74921 0.70292   3
  10  -7  -4-0.32643 0.87876   2
  -7  -3  -4 0.12266 0.58474   2
 -10   7   1 3.68573 0.67249   1
   7   3   1 3.37807 0.47046   1
   3 -10   1 3.87613 0.67124   2
  10  -7  -1 3.73374 0.72169   2
   7   3   1 3.78201 0.44927   2
   3 -10  -2 11.2046 0.84183   2
  -3  10   2 10.0116 0.47396   1
  -3  10   2 9.62999 0.78327   2
 -10   7  -2 10.7961 0.48703   2
   7   3  -5 21.8557 0.93116   3
   3 -10  -5 21.9101 0.99881   2
   3 -10  -8 0.44209 1.03261   2
   3 -10 -11-0.67413 1.23921   2
   7   3 -11 2.38702 1.32682   2
  10  -6 -11 2.14564 1.43885   2
  -6  -4  -8-0.42314 0.72543   3
  -6  -4  -8 1.66347 0.88502   2
  10  -6  -8 2.31336 1.20371   2
  -6  -4  -5 19.2144 0.78378   2
  10  -6  -5 18.9203 1.05158   2
   4 -10   5 20.9759 0.84993   3
  -4  10  -2 1.72880 0.62009   2
  10  -6  -2 2.24368 0.72945   1
  -6  -4  -2 2.16409 0.45708   2
   6   4   2 1.05806 0.51960   2
   6   4  -1 21.1681 0.72598   3
 -10   6  -1 20.8340 0.58902   2
  10  -6   1 20.2428 0.61503   2
  -4  10   1 20.1953 0.86819   2
   6   4  -4 1.87887 0.73458   3
   4 -10  -4 2.73699 0.86949   2
  -4  10   4 2.21916 0.78688   2
   4 -10  -7 5.37277 1.00134   2
   4 -10 -10-0.09863 1.17971   2
 -10   6 -10 0.20973 1.01387   2
  10  -5 -12-1.08258 1.46582   2
  -5  -5  -9 0.45346 0.79838   3
  -5  -5  -9 2.28961 0.95489   2
  10  -5  -9-1.77092 1.27269   2
  10  -5  -6 14.3929 0.88173   3
  -5  -5  -6 13.2221 0.78371   2
   5 -10   3 59.1749 1.25326   3
   5   5   3 59.8488 1.16685   2
  -5  -5  -3 61.6086 1.17250   2
  10  -5   0 4.08230 0.56030   2
  -5  -5   3 71.7767 1.46673   3
   5   5  -3 75.4770 1.47604   3
 -10   5  -3 70.8105 1.23362   2
   5 -10  -3 73.1375 1.53694   2
  -5  10   3 76.1865 1.49991   2
   5 -10  -3 71.9925 1.34312   1
   5   5  -6 16.4616 0.90069   3
   5 -10  -6 14.6066 1.04042   2
   5 -10  -9 1.84870 1.15370   2
 -10   5  -9-1.54382 0.94251   2
   5 -10 -12 0.25576 1.37182   2
   5   5 -12 1.04891 1.25393   2
  10  -4 -13 6.42590 1.48378   2
  -4  -6 -10-0.56007 1.01458   2
  10  -4 -10 1.28535 1.37110   2
  -4  -6  -7 3.06121 0.78816   2
   6 -10   4 3.27126 0.66618   3
  -4  -6  -4 3.52780 0.59708   2
   4   6   1 14.8242 0.62977   2
   6 -10   1 14.8121 0.72571   2
  -4  -6  -1 15.7964 0.62227   2
  -6  10  -1 15.5500 0.72427   2
  -6  10   2 2.77476 0.57382   1
  -6  10   2 2.47765 0.73727   2
   6 -10  -2 1.95422 0.81905   2
  -4  -6   2 2.14143 0.70073   3
   6 -10  -5 10.3385 0.96118   2
   4   6  -5 11.0643 0.82347   3
   6 -10  -8 0.77514 1.15973   2
 -10   4  -8 1.98309 0.86267   2
   6 -10 -11 0.89282 1.34644   2
  10  -3 -11 0.37585 1.42753   2
  -7  10 -11-0.28638 1.09908   2
  -3  -7  -8 0.06689 0.89197   2
  -3  -7  -8 0.28935 0.72423   3
  10  -3  -8-0.34043 1.21461   2
  -3  -7  -5 23.4364 0.81481   2
   7 -10   5 23.1845 0.82020   3
  10  -3  -5 21.6890 0.90931   3
  -7  10  -2 17.4534 0.68074   2
   3   7   2 16.6067 0.70444   2
  -3  -7  -2 15.5240 0.70063   2
  10  -3   1 6.86342 0.38900   2
   3   7  -4 0.50971 0.71840   3
   7 -10  -4 0.20692 0.65531   1
  -3  -7   4 1.14239 0.73959   3
 -10   3  -4 1.40026 0.45559   2
   7 -10  -4 0.45001 0.87406   2
 -10   3  -7 4.74094 0.76561   2
   7 -10  -7 4.64867 1.12336   2
   3   7  -7 3.39142 0.89480   3
 -10   3  -7 4.25560 0.61993   3
   7 -10 -10-1.35063 1.29974   2
 -10   3 -10 0.37809 1.04935   2
  10  -2 -12-1.36446 1.44786   2
  -2  -8  -9-0.54087 0.77720   3
  10  -2  -9-0.04535 1.29013   2
  -2  -8  -9 0.95951 0.99083   2
  -2  -8  -6 4.03736 0.74624   2
  10  -2  -6 4.31399 0.83883   3
  -2  -8  -3 45.1864 1.09482   2
   2   8   3 46.8025 1.05950   2
  -8  10  -3 44.9875 0.99049   2
  10  -2   0 33.0653 0.90369   1
 -10   2   0 31.9978 0.89813   1
  10  -2   0 33.5500 0.73564   3
   2   8   0 33.4472 0.86144   2
  -8  10   0 32.0733 0.96631   2
   8 -10   0 33.2187 0.97011   2
   8 -10  -3 18.1996 0.93790   2
  -8  10   3 17.4266 0.87891   2
   8 -10  -3 16.8359 0.72883   1
  -2  -8   3 16.3824 0.82859   3
   2   8  -6 1.30704 0.80677   3
 -10   2  -6 2.30812 0.53598   3
 -10   2  -6 2.72575 0.65278   2
   8 -10  -6 2.34584 1.00719   2
   8 -10  -9 2.03077 1.28141   2
 -10   2  -9 1.94671 0.95007   2
   8 -10 -12-3.69281 1.48328   2
   2   8 -12-0.79385 1.11795   2
  10  -1 -13-5.96760 1.52331   2
  -1  -9 -10-0.88962 1.07114   2
  10  -1 -10-1.27933 1.36689   2
  -1  -9  -7 0.96227 0.86181   2
  -1  -9  -4 18.1104 0.88525   2
   1   9   4 18.8335 0.81416   2
  10  -1  -4 19.7334 0.86142   3
   9 -10   4 18.1056 0.70025   3
  10  -1  -1 10.9103 0.61966   3
   1   9   1 10.1251 0.71056   2
   9 -10   1 9.97568 0.67176   2
  -9  10  -1 10.2445 0.68711   2
  -1  -9  -1 10.4303 0.70987   2
  -9  10   2 82.1000 1.64134   2
   9 -10  -2 82.9243 1.56577   1
  -9  10   2 83.1988 1.58712   1
   9 -10  -5 2.77061 0.94594   2
  -1  -9   5 3.07506 0.78274   3
 -10   1  -5 3.05730 0.55767   2
 -10   1  -5 3.68452 0.46158   3
   9 -10  -8 3.88288 1.23863   2
 -10   1  -8 6.41814 0.86720   2
 -10   1  -8 4.98271 0.70436   3
   9 -10 -11 0.51378 1.43979   2
  10   0 -11-0.01317 1.41641   2
   0 -10 -11-1.30659 1.20175   2
   0 -10  -8 1.18798 0.98162   2
  10 -10   5 0.64424 0.58629   3
   0 -10  -5-0.62633 0.81089   2
  10   0  -5-0.64935 0.79900   3
  10 -10   2 129.834 2.21615   2
   0  10   2 127.213 2.31789   2
   0 -10  -2 128.107 2.31242   2
 -10  10  -2 131.066 2.22599   2
  10 -10  -1 29.1702 0.97891   2
 -10   0  -1 30.6152 0.77995   1
 -10  10   1 32.9353 0.90859   1
 -10   0  -1 30.2373 0.64212   3
  10 -10  -4 16.2476 0.97377   2
 -10   0  -4 14.8757 0.54974   2
  10 -10  -4 15.1184 0.82097   1
   0 -10   4 15.3345 0.83503   3
 -10   0  -4 14.2662 0.44651   3
  10 -10  -7 0.08241 1.11685   2
 -10   0  -7 0.86187 0.75599   2
 -10   0  -7 0.22748 0.59243   3
 -10   0 -10-2.06597 1.06569   2
  10 -10 -10 1.67816 1.38151   2
  11 -10 -12-0.02808 1.53993   2
  11 -10  -9 0.05723 1.31287   2
 -10  -1  -9-0.11861 0.96865   2
  11 -10  -6 1.18124 1.02313   2
   1 -11   6 1.11747 0.82265   3
 -10  -1  -6 1.40212 0.65860   2
 -10  -1  -6 1.04955 0.52261   3
   1 -11   3 18.6671 0.82120   3
  11 -10  -3 18.2812 0.81715   1
 -10  -1  -3 17.2852 0.42259   2
 -10  -1   0 28.5369 0.73281   3
  10   1   0 27.8172 0.71763   3
  -1  11   0 26.1948 0.88201   2
  10   1   0 28.1845 0.84970   1
  11 -10   0 28.9563 0.90254   2
 -11  10   0 29.8723 0.88517   2
  -1  11   3 25.0296 0.87827   2
   1 -11  -3 24.8157 0.97814   2
 -11  10  -3 23.5071 0.69106   2
   1 -11  -6 4.94937 0.90416   2
  10   1  -6 6.67661 0.88075   3
   1 -11  -9-0.43070 1.06821   2
  10   1 -12-1.21221 1.46246   2
  11  -9 -10-1.22509 1.39535   2
  -9  -2 -10-1.47721 1.07882   2
  11  -9  -7 3.68203 1.13148   2
  -9  -2  -7 1.50319 0.79588   2
  -9  -2  -7 1.51469 0.61349   3
  11  -9  -4 9.79856 0.98852   2
  -9  -2  -4 8.89599 0.57205   2
   2 -11   4 10.0022 0.79158   3
  -9  -2  -1 6.96962 0.46557   3
 -11   9   1 7.45866 0.75131   1
  -9  -2  -1 8.10695 0.56171   1
   9   2   1 7.84852 0.58105   1
  11  -9  -1 7.99873 0.78599   2
  -2  11   2 98.8235 1.68212   1
  11  -9   2 97.7117 1.71997   2
 -11   9  -2 101.484 1.73759   2
   2 -11  -2 99.0048 1.88753   2
  -2  11   2 97.3417 1.85683   2
   9   2  -5 20.4000 0.93188   3
   2 -11  -5 20.5612 0.98889   2
   2 -11  -8-1.55961 1.07527   2
   2 -11 -11-0.33742 1.24793   2
   9   2 -11 0.66556 1.40736   2
  11  -8 -11 1.27087 1.49577   2
  -8  -3  -8 1.10495 0.71131   3
  -8  -3  -8 0.34218 0.90277   2
  11  -8  -8-0.68371 1.19951   2
  11  -8  -5 51.3760 1.38152   2
  -8  -3  -5 47.4205 1.08656   2
   3 -11   5 48.2290 1.20018   3
  11  -8  -2 47.8558 1.10011   1
  -8  -3  -2 45.8377 0.91043   1
  -8  -3  -2 45.2936 0.89264   2
  -3  11  -2 51.4080 1.09918   2
   8   3   2 47.7607 0.92092   2
 -11   8  -1 44.0842 0.95043   2
  11  -8   1 43.5558 0.95696   2
  -3  11   1 43.5287 1.14510   2
   8   3  -1 45.0021 1.00372   3
  -8  -3   1 43.9048 1.02235   3
   3 -11  -4 8.68317 0.47239   1
   8   3  -4 8.51521 0.79773   3
  11  -8   4 8.37555 0.50177   3
   3 -11  -4 9.58377 0.90620   2
  -3  11   4 8.36962 0.81541   2
   3 -11  -7 6.93467 1.01552   2
   3 -11 -10-0.51073 1.20917   2
 -11   8 -10 1.55601 1.01420   2
   8   3 -13 10.1796 1.40367   2
  11  -7 -12-2.07517 1.52610   2
  -7  -4  -9 0.67468 0.79261   3
  11  -7  -9 0.69193 1.28997   2
  -7  -4  -9 1.80715 0.96298   2
   4 -11   6 4.27419 0.80102   3
  11  -7  -6 3.82913 1.06222   2
  -7  -4  -6 3.31935 0.72668   2
   7   4   3 6.68588 0.49887   2
   4 -11   3 5.45398 0.68286   3
  -7  -4  -3 6.24288 0.47243   2
  -7  -4   0 3.16859 0.56483   3
 -11   7   0 3.25845 0.60904   2
  11  -7   0 2.99851 0.62129   2
  11  -7   3 19.6471 0.51832   3
  -7  -4   3 19.2482 0.82448   3
 -11   7  -3 19.6749 0.54543   2
   4 -11  -3 19.9370 0.95491   2
  -4  11   3 21.8001 0.86852   2
   4 -11  -3 20.7317 0.59766   1
   7   4  -6 13.6384 0.90059   3
   4 -11  -6 13.3111 1.00608   2
   4 -11  -9 0.78016 1.16842   2
 -11   7  -9 0.66968 0.91600   2
   7   4 -12-1.27549 1.36850   2
  11  -6 -13 3.25179 1.51788   2
  -6  -5 -10 1.25678 1.01965   2
  11  -6 -10-0.92024 1.37145   2
  -6  -5  -7 9.81984 0.69194   3
  -6  -5  -7 10.2374 0.83336   2
  11  -6  -7 12.0015 1.17924   2
  -6  -5  -4 21.5319 0.70570   2
   5 -11   4 21.6424 0.83754   3
  11  -6  -1 65.7664 1.34898   2
   6   5   1 63.3228 1.20487   2
   5 -11   1 65.3240 1.29543   2
  -5  11  -1 65.5887 1.30067   2
   6   5   1 64.5330 1.15261   1
 -11   6   1 58.4703 1.32227   1
  11  -6   2 5.95235 0.31784   2
  -5  11   2 4.33019 0.51717   1
 -11   6  -2 4.55764 0.39395   2
  -5  11   2 4.75335 0.78494   2
   5 -11  -2 3.78544 0.81805   2
   6   5  -5 24.6326 0.94194   3
   5 -11  -5 23.3681 1.06062   2
   5 -11  -8 1.53443 1.12355   2
 -11   6  -8 3.03478 0.84121   2
   5 -11 -11 1.48088 1.36073   2
  11  -5 -11 2.41140 1.43951   2
  -5  -6  -8 2.93736 0.86694   2
  11  -5  -8 2.91673 1.22337   2
  -5  -6  -8 1.92632 0.72953   3
  -5  -6  -5 11.9340 0.70766   2
   6 -11   5 12.6027 0.76470   3
  -6  11  -2 8.39003 0.67763   2
  11  -5  -2 9.05153 0.77782   1
   5   6   2 9.57870 0.63925   2
  -5  -6  -2 9.01204 0.58395   2
  11  -5   1 38.0829 0.78379   2
  -6  11   4 19.4840 0.94297   2
   6 -11  -4 18.5541 1.00599   2
  -5  -6   4 19.4404 0.89348   3
   5   6  -4 20.6768 0.86178   3
   6 -11  -4 19.6894 0.72606   1
 -11   5  -7 7.00634 0.75509   2
   6 -11  -7 5.23671 1.07669   2
 -11   5 -10-0.75782 1.01558   2
   6 -11 -10 1.18849 1.29631   2
  11  -4 -12 0.22251 1.48998   2
  11  -4  -9 1.61756 1.28206   2
  -4  -7  -9 2.31155 0.96038   2
  -4  -7  -9 0.38525 0.79416   3
  11  -4  -6 8.49661 0.87302   3
  -4  -7  -6 8.80759 0.76574   2
   7 -11   6 10.0837 0.78719   3
  -7  11  -3 37.6218 0.93168   2
   4   7   3 37.8713 0.90830   2
  -4  -7  -3 37.5594 0.93889   2
   7 -11   0 4.46254 0.78283   2
  11  -4   0 4.08501 0.71500   1
   4   7   0 3.92469 0.61528   2
   7 -11  -3 11.6003 0.87107   2
  -7  11   3 11.2736 0.84508   2
   7 -11  -3 10.6739 0.64571   1
   4   7  -3 11.6591 0.75380   3
  -4  -7   3 10.9790 0.78830   3
   4   7  -6 3.08136 0.82300   3
   7 -11  -6 4.24655 0.99865   2
 -11   4  -6 3.87106 0.63346   2
   7 -11  -9 0.68238 1.24842   2
 -11   4  -9 0.69484 0.91943   2
   7 -11 -12 0.99804 1.46173   2
   4   7 -12-2.24863 1.23443   2
  -3  -8 -10 3.04168 1.05817   2
  11  -3 -10 3.87217 1.36261   2
  -3  -8  -7 9.27861 0.85744   2
   3   8   4 14.4320 0.72585   2
  -3  -8  -4 14.3991 0.75665   2
   8 -11   4 13.7253 0.69329   3
  11  -3  -4 14.5740 0.80826   3
  -3  -8  -1 78.4477 1.48453   2
   8 -11   1 79.0629 1.50440   2
   3   8   1 79.5465 1.51043   2
  -8  11  -1 79.6436 1.50851   2
  -8  11   2 51.8661 1.21471   2
  -8  11   2 50.9539 1.09528   1
  -3  -8   2 50.8087 1.15992   3
   3   8  -5 40.4121 1.10601   3
  -3  -8   5 40.8119 1.14421   3
   8 -11  -5 39.6709 1.25864   2
 -11   3  -5 37.5032 0.87432   2
   8 -11  -8 4.30441 1.21285   2
 -11   3  -8 2.87688 0.85377   2
   8 -11 -11-0.22898 1.43764   2
  -2  -9 -11 1.44879 1.16589   2
  11  -2 -11 1.48093 1.47172   2
  -2  -9  -8 0.24295 0.91506   2
  -2  -9  -5 14.4598 0.83172   2
   9 -11   5 13.3635 0.72551   3
  11  -2  -5 12.5126 0.85405   3
   9 -11   2 132.075 2.26759   2
  11  -2  -2 133.828 2.32197   3
  -9  11  -2 132.297 2.27007   2
   2   9   2 128.129 2.32824   2
  -2  -9  -2 128.125 2.30390   2
 -11   2  -1 5.37295 0.61984   1
  11  -2   1 5.49996 0.36320   3
   9 -11  -4 6.43296 0.72194   1
  -2  -9   4 4.84835 0.80329   3
   9 -11  -4 5.92744 0.92336   2
 -11   2  -4 6.07739 0.41953   2
   9 -11  -7 1.35122 1.12115   2
 -11   2  -7 1.21020 0.73258   2
 -11   2  -7 1.69698 0.58766   3
   9 -11 -10 1.26372 1.35374   2
 -11   2 -10-1.62082 1.03789   2
  11  -1 -12-1.13722 1.50217   2
  -1 -10  -9-0.21954 1.02838   2
  11  -1  -6 2.62252 0.85608   3
  -1 -10  -6 4.59055 0.86446   2
 -10  11  -3 42.6936 0.95716   2
   1  10   3 42.2105 1.06200   2
  -1 -10  -3 40.4216 1.09184   2
  11  -1   0 22.5366 0.79176   1
  11  -1   0 23.6141 0.66711   3
   1  10   0 22.5513 0.82020   2
 -10  11   0 22.4557 0.86559   2
  10 -11   0 23.7903 0.89803   2
  10 -11  -3 17.4990 0.98048   2
 -10  11   3 17.1296 0.92224   2
  10 -11  -3 17.3215 0.78942   1
  -1 -10   3 16.9489 0.84043   3
 -11   1  -6 0.19168 0.50198   3
  -1 -10   6-0.48629 0.83800   3
  10 -11  -6 1.52280 1.04208   2
 -11   1  -6 0.72841 0.62337   2
  10 -11  -9 0.14752 1.32958   2
 -11   1  -9 1.48643 0.93652   2
  10 -11 -12-1.08551 1.53695   2
  11   0 -10 2.21889 1.39906   2
   0 -11 -10 0.87908 1.15318   2
   0 -11  -7 0.62180 0.93565   2
  11 -11   4 39.7260 0.89220   3
  11   0  -4 38.7560 1.07099   3
 -11  11  -4 37.8360 0.89922   2
   0  11   4 36.7917 1.03984   2
   0 -11  -4 40.2629 1.15006   2
   0 -11  -4 36.0520 0.73290   1
  11   0  -1 21.3521 0.75320   3
   0  11   1 22.1506 0.89958   2
  11 -11   1 22.5863 0.77580   2
 -11  11  -1 22.2404 0.82832   2
   0 -11  -1 21.6537 0.83589   2
 -11  11   2 84.5726 1.61847   1
  11 -11  -2 83.2201 1.61210   1
  11 -11  -5 0.44633 0.76714   1
  11 -11  -5-1.31703 0.96071   2
 -11   0  -5 0.39827 0.54219   2
   0 -11   5 0.18600 0.78319   3
 -11   0  -5-0.12289 0.42376   3
  11 -11  -8 3.06314 1.25350   2
 -11   0  -8 2.90203 0.83989   2
 -11   0  -8 3.26803 0.66797   3
  11 -11 -11-2.68356 1.50605   2
 -11  -1 -10 23.9834 1.07360   2
  12 -11 -10-0.11478 1.44667   2
  12 -11  -7 6.82502 1.19333   2
 -11  -1  -7 6.29807 0.78722   2
 -11  -1  -7 8.27268 0.62004   3
  12 -11  -4 10.0586 0.82462   1
  12 -11  -4 9.81351 0.98118   2
 -11  -1  -4 9.39527 0.45680   2
   1 -12   4 9.88084 0.80271   3
 -11  -1  -1 34.6859 0.74824   3
 -12  11   1 33.2879 1.00573   2
  12 -11  -1 32.9813 1.05542   2
 -12  11   1 34.9548 0.97540   1
 -11  -1  -1 34.1011 0.85137   1
  11   1   1 34.7841 0.86443   1
  11   1  -2 125.983 2.24752   3
  12 -11   2 124.022 2.16420   2
  -1  12   2 126.969 2.28081   2
   1 -12  -2 124.458 2.28358   2
 -12  11  -2 125.616 2.18077   2
  12 -11   5 25.1242 0.75599   3
  11   1  -5 25.5095 0.98175   3
  -1  12   5 23.4621 0.93209   2
   1 -12  -5 24.3838 1.05115   2
 -12  11  -5 23.9616 0.75622   2
   1 -12  -5 23.8128 0.63450   1
   1 -12  -8-0.16837 1.08164   2
   1 -12 -11-0.74263 1.26524   2
  11   1 -11 0.59609 1.44708   2
  12 -10 -11-2.34112 1.51661   2
 -10  -2  -8-0.53798 0.68175   3
 -10  -2  -8 1.88942 0.89025   2
  12 -10  -8 0.75302 1.23173   2
 -10  -2  -5 10.1054 0.64335   2
  12 -10  -5 10.8275 1.01307   2
   2 -12   5 11.6709 0.85534   3
 -10  -2  -2 33.6054 0.79300   1
 -12  10   2 36.6108 1.01119   1
  12 -10  -2 36.4609 0.99764   1
  -2  12  -2 36.4442 0.96073   2
  10   2   2 34.4705 0.72759   2
 -10  -2   1 28.4317 0.84416   3
  10   2  -1 28.3850 0.83858   3
 -12  10  -1 29.2025 0.82528   2
  -2  12   1 29.4298 0.99083   2
   2 -12  -1 29.1650 0.93348   2
  12 -10   1 28.2973 0.83049   2
 -12  10  -4 4.49437 0.54767   2
   2 -12  -4 4.07398 0.39418   1
  -2  12   4 5.03597 0.78298   2
   2 -12  -4 3.90690 0.91014   2
  10   2  -4 5.06264 0.78612   3
  12 -10   4 5.23117 0.52432   3
   2 -12  -7 0.57327 1.01354   2
 -12  10 -10 0.72962 1.00634   2
   2 -12 -10 1.40677 1.22222   2
  12  -9 -12 0.64214 1.56518   2
  12  -9  -9 1.40109 1.30186   2
  -9  -3  -9-1.23239 1.00604   2
  -9  -3  -6 16.9436 0.81601   2
  12  -9  -6 16.7852 1.15531   2
  -9  -3  -6 16.7796 0.63989   3
   3 -12   6 19.3680 0.93471   3
  12  -9  -3 24.3545 0.92195   1
  -9  -3  -3 24.2919 0.58825   2
   9   3   3 23.7452 0.59889   2
 -12   9   0 122.186 2.13329   2
  12  -9   0 121.129 2.15241   2
  -9  -3   0 119.660 2.09166   3
   3 -12  -3 118.375 2.19555   2
  -3  12   3 117.389 2.14405   2
  -9  -3   3 117.045 2.15417   3
 -12   9  -3 114.222 1.98770   2
   3 -12  -6 11.9402 1.00949   2
   9   3  -6 11.8986 0.92751   3
   3 -12  -9 0.56155 1.16521   2
   9   3 -12 0.30313 1.41173   2
  12  -8 -10-0.38830 1.37409   2
  -8  -4 -10 0.24510 1.05981   2
  -8  -4  -7 0.38661 0.61458   3
  12  -8  -7 1.44607 1.12051   2
  -8  -4  -7 1.37247 0.80624   2
  12  -8  -4-0.29840 0.95172   2
   4 -12   4 0.85524 0.72733   3
  -8  -4  -4-0.21889 0.54814   2
  12  -8  -1 52.4592 1.20154   2
 -12   8   1 51.8801 1.19923   2
   8   4   1 52.5249 1.01900   1
 -12   8   1 50.8635 1.18983   1
   8   4   1 52.3783 1.02917   2
  -4  12  -1 53.2731 1.16827   2
   4 -12   1 53.7769 1.15799   2
  -4  12   2-0.28146 0.46632   1
   4 -12  -2 0.56254 0.83477   2
 -12   8  -2 0.75606 0.48925   2
  12  -8   2-0.10955 0.40945   2
  -4  12   2-0.16275 0.77715   2
   4 -12  -5 7.72873 0.51793   1
   4 -12  -5 5.98146 0.94145   2
   8   4  -5 7.10480 0.82167   3
   4 -12  -8-0.19512 1.13589   2
   4 -12 -11 0.21692 1.33511   2
   8   4 -11-0.27259 1.37370   2
  12  -7 -11-0.26857 1.49715   2
  -7  -5  -8 7.50458 0.73642   3
  -7  -5  -8 7.20218 0.93792   2
  12  -7  -8 6.53715 1.28745   2
   5 -12   5 2.73561 0.72282   3
  12  -7  -5 1.53887 0.98883   2
  -7  -5  -5 2.38396 0.64025   2
  12  -7  -2-0.25139 0.73603   1
  -7  -5  -2 0.75204 0.35908   1
  -5  12  -2 1.13936 0.66686   2
  -7  -5  -2 0.27260 0.47789   2
   7   5   2 0.29821 0.55532   2
  -5  12   1 16.0641 0.86785   2
  12  -7   1 14.4697 0.60194   2
 -12   7  -1 13.8708 0.56816   2
  -7  -5   4 18.4070 0.87902   3
   7   5  -4 19.3750 0.85250   3
  -5  12   4 18.4581 0.91013   2
   5 -12  -4 18.6235 0.99977   2
   5 -12  -4 18.3367 0.63873   1
 -12   7  -4 15.9912 0.50512   2
   5 -12  -7 0.54922 1.05921   2
 -12   7 -10-0.98892 0.99712   2
   5 -12 -10 0.19333 1.29369   2
   7   5 -13 26.1005 1.42609   2
  12  -6 -12-1.90459 1.54348   2
  12  -6  -9 4.85745 1.30933   2
  -6  -6  -9 3.82201 0.97146   2
  -6  -6  -9 2.94036 0.79924   3
  -6  -6  -6 0.50043 0.71593   2
   6 -12   6 0.59163 0.76278   3
  12  -6  -6 1.55738 0.83083   3
  12  -6  -6 1.15684 1.06063   2
  -6  12  -3 57.6537 1.21594   2
  -6  -6  -3 58.9076 1.15473   2
   6   6   3 56.2227 1.14018   2
  12  -6   0 4.92371 0.62708   2
   6 -12   0 4.68942 0.80131   2
   6 -12  -3 60.3490 1.16275   1
  12  -6   3 60.1831 1.01710   3
  -6  -6   3 58.9847 1.32887   3
   6   6  -3 59.6119 1.29424   3
 -12   6  -3 56.6689 1.04096   2
   6 -12  -3 60.6271 1.39586   2
  -6  12   3 60.8362 1.35403   2
   6 -12  -6 0.08401 0.98690   2
   6   6  -6 0.08700 0.82479   3
 -12   6  -9 4.86237 0.92357   2
   6 -12  -9 4.13055 1.26379   2
   6   6 -12 0.22422 1.31560   2
   6 -12 -12-1.32962 1.45676   2
  12  -5 -10-1.31164 1.40250   2
  -5  -7 -10 2.83701 1.05731   2
  12  -5  -7-0.26230 1.10671   2
  -5  -7  -7 0.50196 0.81930   2
   5   7   4 10.0870 0.66440   2
   7 -12   4 8.85244 0.70639   3
  -5  -7  -4 8.43054 0.67197   2
   7 -12   1 8.83546 0.70942   2
  -7  12  -1 8.52291 0.73330   2
  -5  -7  -1 8.50344 0.59640   2
   5   7   1 8.73230 0.60215   2
  -7  12   2 1.07813 0.55962   1
  -7  12   2 0.08520 0.77695   2
   7 -12  -2 1.44841 0.86810   2
   7 -12  -5 2.78564 0.66377   1
   5   7  -5 5.34048 0.79357   3
   7 -12  -5 4.57752 0.95309   2
  -5  -7   5 6.32568 0.84940   3
   7 -12  -8 4.07998 1.20530   2
 -12   5  -8 4.69015 0.81656   2
   7 -12 -11 0.45508 1.42396   2
  12  -4 -11 1.26480 1.48550   2
  -4  -8  -8 0.98239 0.90574   2
  12  -4  -8 0.03236 1.24973   2
  -4  -8  -5 11.3002 0.74201   2
  12  -4  -5 9.88099 0.82812   3
   8 -12   5 10.4975 0.72549   3
  -4  -8  -2 0.08958 0.59990   2
  -8  12  -2 0.72602 0.64110   2
   4   8   2 0.93520 0.67061   2
  12  -4   1 38.2841 0.78451   2
   8 -12  -4 1.26448 0.63680   1
   4   8  -4-0.03555 0.76002   3
  -4  -8   4 0.82506 0.77509   3
   8 -12  -4 0.26123 0.91774   2
 -12   4  -4 0.35397 0.36754   2
   8 -12  -7 2.43162 1.11057   2
 -12   4  -7 2.32918 0.69681   2
   8 -12 -10 0.33378 1.37449   2
 -12   4 -10-0.47983 1.00069   2
  12  -3 -12 1.38361 1.51927   2
  -3  -9  -9 0.15689 1.02143   2
  12  -3  -9 1.85456 1.31216   2
  -3  -9  -9 0.43839 0.79521   3
   9 -12   6 10.4571 0.76244   3
  12  -3  -6 11.5193 0.90068   3
  -3  -9  -6 11.4882 0.82314   2
   3   9   3 108.029 1.97853   2
  -3  -9  -3 110.604 2.01789   2
  -9  12  -3 109.980 1.96125   2
  12  -3   0 68.1980 1.37859   1
 -12   3   0 66.0820 1.34405   1
   3   9   0 64.2472 1.34257   2
  -9  12   0 66.6207 1.40289   2
   9 -12   0 69.0893 1.42769   2
  -9  12   3 25.2019 0.97208   2
   9 -12  -3 24.3139 0.99817   2
   9 -12  -3 22.9461 0.81340   1
  -3  -9   3 22.0493 0.89094   3
 -12   3  -6 17.4508 0.70502   2
   9 -12  -6 19.6682 1.15505   2
   9 -12  -9 2.27579 1.30332   2
 -12   3  -9 0.60045 0.91873   2
   9 -12 -12-0.46985 1.52331   2
  12  -2 -10 3.17000 1.39080   2
  -2 -10 -10 1.88684 1.09978   2
  -2 -10  -7 1.30600 0.89039   2
  -2 -10  -4 6.10000 0.34714   1
  10 -12   4 7.88744 0.64550   3
  -2 -10  -4 8.52963 0.82644   2
   2  10   4 6.53919 0.71416   2
  12  -2  -4 8.06938 0.78990   3
 -10  12  -4 7.91918 0.64728   2
  12  -2  -1 17.1965 0.70764   3
  12  -2  -1 18.1228 0.85853   1
 -10  12  -1 16.7979 0.78376   2
   2  10   1 17.6292 0.78732   2
  -2 -10  -1 16.8926 0.75751   2
  10 -12   1 16.9857 0.76615   2
 -10  12   2 36.1212 0.94966   1
 -10  12   2 33.9516 1.04047   2
  10 -12  -5 5.13387 0.74860   1
  10 -12  -5 5.05662 0.98867   2
 -12   2  -5 5.52153 0.50706   2
  -2 -10   5 5.23684 0.81137   3
  10 -12  -8 0.32373 1.26640   2
 -12   2  -8-0.09072 0.80800   2
  10 -12 -11-0.23783 1.49955   2
  -1 -11 -11-2.67004 1.20634   2
  12  -1 -11 0.76607 1.48231   2
  -1 -11  -8 1.77106 1.01570   2
  -1 -11  -5 16.0653 0.94469   2
   1  11   5 15.4539 0.84567   2
  11 -12   5 16.5919 0.72950   3
  12  -1  -5 17.2875 0.90738   3
  12  -1  -2 190.594 3.24590   3
  11 -12   2 190.603 3.19865   2
   1  11   2 185.457 3.26082   2
  -1 -11  -2 189.516 3.25346   2
 -11  12  -2 190.813 3.20201   2
  11 -12  -1 17.5709 0.90164   2
 -12   1  -1 17.7462 0.74010   1
  12  -1   1 18.3157 0.51038   3
  11 -12  -4 15.9949 1.01999   2
  11 -12  -4 13.3902 0.77923   1
  -1 -11   4 14.6950 0.84183   3
  11 -12  -7 8.79763 1.21269   2
 -12   1  -7 9.20985 0.75194   2
 -12   1  -7 8.94608 0.61189   3
  11 -12 -10-0.10029 1.40774   2
  12   0 -12 0.89426 1.52786   2
   0 -12  -9 5.86975 1.16135   2
  12 -12   6 10.5753 0.70185   3
  12   0  -6 9.60930 0.93930   3
   0 -12  -6 10.9391 0.98059   2
   0  12   3 11.5427 0.81707   2
   0 -12  -3 11.1279 0.88135   2
 -12  12  -3 11.0990 0.62519   2
 -12   0   0 269.040 4.48235   3
  12   0   0 268.226 4.48082   3
   0  12   0 271.750 4.53551   2
 -12  12   0 276.088 4.54478   2
  12 -12   0 275.735 4.56394   2
  12   0   0 271.219 4.52898   1
 -12  12   3 30.0893 1.04829   2
  12 -12  -3 30.4169 0.96403   1
   0 -12   3 32.8585 0.98384   3
  12 -12  -6 25.4255 1.22629   2
 -12   0  -6 22.7182 0.78394   2
  12 -12  -6 25.4212 1.00105   1
   0 -12   6 26.7497 1.04870   3
 -12   0  -6 22.9643 0.66016   3
  12 -12  -9 2.75987 1.38152   2
 -12   0  -9 3.11076 0.96389   2
  12 -12 -12 1.06766 1.58433   2
  13 -12 -11 1.17743 1.53222   2
 -12  -1  -8 0.69009 0.63014   3
  13 -12  -8 0.14277 1.26326   2
 -12  -1  -8 0.39667 0.85659   2
 -12  -1  -5 5.80372 0.39996   3
   1 -13   5 7.54361 0.85310   3
 -12  -1  -5 5.33948 0.53145   2
  13 -12  -5 7.02945 1.03099   2
  13 -12  -5 5.97968 0.81741   1
 -12  -1  -2 28.0923 0.58300   3
  12   1   2 28.2312 0.60673   2
  13 -12  -2 28.0731 0.93021   1
 -13  12   2 29.5030 0.92229   1
 -12  -1  -2 27.5855 0.75194   1
  -1  13  -2 29.0845 0.92138   2
  12   1  -1 24.9288 0.82141   3
 -12  -1   1 23.6690 0.80025   3
   1 -13  -1 23.9757 0.90767   2
 -13  12  -1 24.4625 0.84851   2
  -1  13   1 23.9965 0.92927   2
  13 -12   1 24.6150 0.83890   2
  13 -12   4 2.29515 0.53953   3
   1 -13  -4 1.90443 0.90530   2
  -1  13   4 1.21929 0.76727   2
 -13  12  -4 1.91366 0.59082   2
   1 -13  -7 1.83405 1.04891   2
   1 -13  -7-0.28667 0.55357   1
   1 -13 -10 0.04363 1.24524   2
  13 -11 -12 2.99682 1.60617   2
 -11  -2  -9 2.96940 0.96739   2
  13 -11  -9 2.18464 1.36527   2
 -11  -2  -6 2.72352 0.49774   3
   2 -13   6 4.15096 0.86309   3
  13 -11  -6 2.58586 1.05649   2
 -11  -2  -6 2.70614 0.67091   2
  13 -11  -3 4.09122 0.77514   1
  11   2   3 4.53984 0.37007   2
 -11  -2  -3 3.74094 0.35000   2
  11   2   0 3.85315 0.55540   3
 -11  -2   0 4.04521 0.58007   3
  -2  13   0 3.31709 0.76481   2
  13 -11   0 3.55913 0.76058   2
 -13  11   0 3.34893 0.71494   2
  11   2   0 4.06462 0.68595   1
  -2  13   3 37.2738 1.06352   2
   2 -13  -3 39.4916 1.18000   2
 -13  11  -3 38.7425 0.88251   2
   2 -13  -6 1.68123 0.49319   1
   2 -13  -6 0.95184 0.98489   2
  11   2  -6 1.55776 0.86399   3
   2 -13  -9 0.85515 1.20264   2
  11   2 -12 2.65845 1.49629   2
 -10  -3 -10 11.6669 1.07564   2
  13 -10 -10 2.36954 1.43745   2
 -10  -3  -7 3.50094 0.60310   3
  13 -10  -7 4.60634 1.18982   2
 -10  -3  -7 3.83031 0.78632   2
   3 -13   4 0.34606 0.73535   3
 -10  -3  -4-0.14358 0.44324   2
  13 -10  -4 0.69378 0.96655   2
  13 -10  -4 1.26712 0.78666   1
  10   3   1 26.2015 0.75440   1
 -13  10   1 26.6196 0.93210   1
 -10  -3  -1 26.0995 0.68076   3
 -13  10   1 27.7648 0.93413   2
  13 -10  -1 27.0302 0.96847   2
   3 -13   1 27.0318 0.90729   2
  10   3  -2 122.294 2.19390   3
  13 -10   2 122.301 2.08650   2
  -3  13   2 123.945 2.25370   2
   3 -13  -2 120.229 2.27263   2
 -13  10  -2 121.104 2.10807   2
 -13  10  -5 6.01956 0.54348   2
   3 -13  -5 6.68728 0.46723   1
  10   3  -5 8.01746 0.85369   3
  13 -10   5 7.74265 0.56163   3
   3 -13  -5 6.93827 0.97040   2
  -3  13   5 5.95223 0.82457   2
   3 -13  -8 1.75269 1.15719   2
   3 -13 -11 1.76700 1.38281   2
  10   3 -11 1.53427 1.45312   2
  13  -9 -11-0.27485 1.51911   2
  -9  -4  -8 0.66128 0.68744   3
  13  -9  -8 0.32509 1.25623   2
  -9  -4  -8 2.64830 0.91112   2
  13  -9  -5 1.63312 1.04469   2
   4 -13   5 2.73839 0.76653   3
  -9  -4  -5 1.89315 0.61379   2
   9   4   2 3.53197 0.49694   2
  -9  -4  -2 2.93703 0.43389   1
  13  -9  -2 2.14279 0.76999   1
  -4  13  -2 2.84911 0.70895   2
  -9  -4   1 18.4079 0.78318   3
   9   4  -1 18.6080 0.73626   3
 -13   9  -1 17.2823 0.66712   2
  -4  13   1 17.3624 0.93616   2
  13  -9   1 18.8109 0.69902   2
 -13   9  -4 3.39050 0.48740   2
  13  -9   4 3.55774 0.45054   3
   9   4  -4 2.67860 0.76424   3
   4 -13  -4 4.35008 0.49537   1
   4 -13  -4 4.59703 0.96122   2
  -4  13   4 4.09202 0.81087   2
   4 -13  -7-0.31189 1.05961   2
   4 -13 -10 1.07487 1.29760   2
 -13   9 -10-1.50758 0.98382   2
  13  -8 -12 0.71182 1.56794   2
  -8  -5  -9 2.63124 0.76949   3
  13  -8  -9-0.08284 1.31707   2
  -8  -5  -9-0.66999 0.95326   2
   5 -13   6 5.85054 0.82219   3
  13  -8  -6 7.61759 1.10351   2
  -8  -5  -6 7.34464 0.73463   2
  -5  13  -3 1.98388 0.70347   2
  13  -8  -3 1.68437 0.79646   1
  -8  -5  -3 1.66430 0.50386   2
   8   5   3 1.28263 0.50761   2
  13  -8   0 10.3182 0.68426   2
 -13   8   0 9.73976 0.68978   2
  -8  -5   0 9.93293 0.64922   3
 -13   8  -3 1.70802 0.43262   2
  -8  -5   3 1.59209 0.76859   3
   5 -13  -3 3.47060 0.86409   2
  -5  13   3 2.39085 0.82497   2
   8   5  -6 1.76377 0.84646   3
   5 -13  -6 2.48758 0.99916   2
   5 -13  -6 2.40491 0.56809   1
 -13   8  -9-0.03486 0.90051   2
   5 -13  -9 0.55897 1.25644   2
   8   5 -12-1.10809 1.41385   2
  13  -7 -10 1.07207 1.40819   2
  -7  -6 -10-0.14076 1.01826   2
  13  -7  -7-0.03948 1.14743   2
  -7  -6  -7 0.38643 0.81493   2
  13  -7  -4 9.42672 1.01145   2
   7   6   4 9.35427 0.60077   2
  -7  -6  -4 8.35299 0.61834   2
   6 -13   4 8.77763 0.74071   3
  13  -7  -1 4.62337 0.75399   2
   7   6   1 4.95095 0.57173   2
  -6  13  -1 5.22573 0.74166   2
   6 -13   1 5.16242 0.73240   2
  -6  13   2 0.14675 0.54536   1
   6 -13  -2 0.90669 0.88642   2
  13  -7   2 1.19754 0.36010   2
  -6  13   2 1.23707 0.79250   2
 -13   7  -2 1.19628 0.39492   2
   6 -13  -5 1.99593 0.57552   1
   6 -13  -5 1.42360 0.94626   2
   7   6  -5 1.20705 0.78827   3
 -13   7  -8 1.29292 0.80459   2
   6 -13  -8 1.14200 1.20107   2
   6 -13 -11 1.18672 1.42155   2
  13  -6 -11 2.69345 1.51804   2
  13  -6  -8-1.16943 1.26385   2
  -6  -7  -8-0.32447 0.71338   3
  -6  -7  -8 0.15943 0.89176   2
   7 -13   5 1.14977 0.71684   3
  -6  -7  -5 1.26209 0.64489   2
  -7  13  -2 0.90694 0.67349   2
  -6  -7  -2 0.80785 0.55213   2
   6   7   2 0.96104 0.62398   2
  13  -6  -2 1.06629 0.78657   1
  13  -6   1 3.51480 0.49843   2
 -13   6  -4 4.49163 0.33937   2
   7 -13  -4 5.37422 0.61963   1
  -6  -7   4 4.71863 0.78794   3
  -7  13   4 5.38061 0.82896   2
   7 -13  -4 6.51846 0.95175   2
   6   7  -4 4.78213 0.78520   3
   7 -13  -7 0.17246 0.71128   1
 -13   6  -7 0.98197 0.68369   2
   7 -13  -7-0.17807 1.10989   2
 -13   6 -10 15.0188 0.99450   2
   7 -13 -10 0.75949 1.37247   2
  13  -5 -12 1.52952 1.53168   2
  13  -5  -9 1.20819 1.34036   2
  -5  -8  -9-0.04624 0.79492   3
  -5  -8  -9 1.45124 0.99010   2
   8 -13   6 5.20333 0.78335   3
  13  -5  -6 4.27350 0.85790   3
  -5  -8  -6 5.32003 0.74754   2
  -8  13  -3 1.82461 0.66720   2
   5   8   3 1.10699 0.62161   2
  -5  -8  -3 1.99385 0.65996   2
   8 -13   0 6.79169 0.82288   2
  13  -5   0 5.86102 0.63732   2
   5   8   0 6.49162 0.64910   2
   8 -13  -3 2.79819 0.61502   1
  -8  13   3 2.44661 0.82239   2
   8 -13  -3 2.05284 0.90949   2
  -5  -8   3 2.70743 0.78640   3
   8 -13  -6 7.40391 0.74008   1
   5   8  -6 8.19561 0.87744   3
 -13   5  -6 7.38425 0.58942   2
   8 -13  -6 7.54776 1.06052   2
 -13   5  -9-0.89315 0.90299   2
   8 -13  -9 0.14389 1.28312   2
   5   8 -12 0.53849 1.29412   2
   8 -13 -12 0.51840 1.53065   2
  13  -4 -10 1.68440 1.39147   2
  -4  -9 -10 0.20551 1.06735   2
  -4  -9  -7-0.29359 0.84411   2
   9 -13   4 3.10361 0.65402   3
   4   9   4 2.77871 0.66753   2
  -9  13  -4 3.44448 0.65404   2
  -4  -9  -4 3.46502 0.76544   2
  -9  13  -1 30.4340 0.95957   2
  -4  -9  -1 31.8278 0.86762   2
   4   9   1 31.9380 0.88615   2
   9 -13   1 33.5054 0.93555   2
  -9  13   2 2.94242 0.81310   2
  -9  13   2 0.79557 0.64577   1
   9 -13  -5 3.86728 0.70218   1
 -13   4  -5 4.04388 0.46481   2
  -4  -9   5 4.35647 0.82516   3
   9 -13  -5 3.73743 0.96716   2
 -13   4  -8-0.18348 0.79522   2
   9 -13  -8 1.25754 1.23246   2
   9 -13 -11-2.22167 1.51635   2
  13  -3 -11 0.73281 1.48663   2
  -3 -10  -8 1.19553 0.95025   2
   3  10   5 11.9850 0.77116   2
  13  -3  -5 12.9035 0.87553   3
  10 -13   5 12.9489 0.74107   3
  -3 -10  -5 12.0306 0.85129   2
 -10  13  -2 109.581 1.95422   2
  10 -13   2 108.825 1.94762   2
   3  10   2 106.974 1.99449   2
  -3 -10  -2 107.940 1.97073   2
 -13   3  -1 44.7252 1.03892   1
  13  -3   1 44.4918 0.84964   3
  10 -13  -4 0.41319 0.68706   1
  10 -13  -4-1.37315 0.94305   2
  -3 -10   4-0.18092 0.78263   3
 -13   3  -7 5.05295 0.69452   2
  10 -13  -7 7.56112 1.16820   2
  10 -13  -7 7.53784 0.86395   1
  10 -13 -10 0.49637 1.41084   2
  10 -13 -10 9.36221 0.99037   1
  13  -2 -12 1.14789 1.53856   2
  -2 -11  -9 1.69307 1.03605   2
  13  -2  -6 2.21586 0.87922   3
  -2 -11  -6 1.50107 0.85821   2
  11 -13   6 1.20212 0.71349   3
 -11  13  -3 50.0450 1.08567   2
   2  11   3 47.8915 1.16126   2
  -2 -11  -3 49.1457 1.22263   2
 -13   2   0 2.77633 0.72694   1
  13  -2   0 3.19026 0.73546   1
  -2 -11   0 2.41345 0.71592   2
  13  -2   0 2.50590 0.51370   3
  11 -13   0 2.62142 0.85028   2
   2  11   0 2.24769 0.68018   2
 -11  13   0 2.09443 0.79660   2
  11 -13  -3 4.93570 0.70977   1
 -11  13   3 7.35118 0.88636   2
  11 -13  -3 6.38503 0.93389   2
  -2 -11   3 5.97233 0.78357   3
  11 -13  -6 2.97026 0.81853   1
 -13   2  -6 2.94620 0.57243   2
  11 -13  -6 4.22623 1.07892   2
  -2 -11   6 4.03298 0.90598   3
 -13   2  -9 3.98277 0.93055   2
  11 -13  -9 4.16924 1.34669   2
  11 -13  -9 2.75183 1.00299   1
  11 -13 -12 0.52997 1.59484   2
  13  -1 -10 0.65800 1.41349   2
  -1 -12 -10-1.96863 1.15365   2
  -1 -12  -7 1.68374 0.96019   2
  12 -13   4 3.10309 0.60552   3
  -1 -12  -4 1.62666 0.88728   2
   1  12   4 2.11304 0.74371   2
 -12  13  -4 2.13258 0.62410   2
  13  -1  -1 34.0717 0.90888   3
  -1 -12  -1 34.5449 0.95418   2
  13  -1  -1 35.6134 1.02976   1
  12 -13   1 35.5317 0.95349   2
   1  12   1 34.4259 1.00499   2
 -12  13  -1 35.8740 0.97422   2
 -12  13   2 15.6782 0.77606   1
  -1 -12   5 3.58327 0.85142   3
  12 -13  -5 2.40934 0.78626   1
  12 -13  -5 4.09788 1.02601   2
 -13   1  -5 3.01065 0.45535   2
  12 -13  -8-0.09834 1.26635   2
 -13   1  -8 1.49794 0.81515   2
  12 -13  -8 0.02243 0.97629   1
  12 -13 -11 0.58929 1.53132   2
  13   0 -11 0.08426 1.52154   2
   0 -13 -11 0.97843 1.32061   2
   0 -13  -8 0.73810 1.08780   2
   0 -13  -5 6.23703 0.37702   1
  13 -13   5 6.21319 0.64057   3
  13   0  -5 8.39247 0.86564   3
   0 -13  -5 7.98131 0.94882   2
   0  13   5 7.70196 0.79883   2
 -13  13  -5 6.24387 0.64330   2
  13   0  -2 0.89936 0.69202   3
   0 -13  -2 0.55545 0.77325   2
   0  13   2-0.60743 0.82335   2
 -13  13  -2-0.26913 0.64212   2
  13 -13   2 0.59106 0.61001   2
 -13  13   1 22.3070 0.91700   2
  13 -13  -1 21.6993 0.99466   2
 -13   0  -1 22.3942 0.59834   3
 -13  13   1 22.4667 0.88763   1
 -13   0  -1 21.4702 0.75801   1
   0 -13   4 2.32060 0.80827   3
  13 -13  -4 2.22188 0.97053   2
  13 -13  -4 2.31458 0.75546   1
 -13   0  -7 3.26297 0.55187   3
  13 -13  -7 3.02039 0.92774   1
  13 -13  -7 3.76794 1.21904   2
 -13   0  -7 3.18167 0.70649   2
  13 -13 -10 1.81637 1.13345   1
  13 -13 -10 0.71709 1.44539   2
  14 -13 -12-0.14919 1.62496   2
  14 -13  -9 0.38133 1.06499   1
 -13  -1  -9-0.65514 0.93179   2
  14 -13  -9-0.39487 1.38429   2
 -13  -1  -6 3.59828 0.45928   3
   1 -14   6 5.13703 0.89702   3
 -13  -1  -6 4.27762 0.59880   2
  14 -13  -6 6.08734 1.09638   2
  14 -13  -6 4.57751 0.88641   1
  14 -13  -3 22.6024 0.93406   1
 -13  -1   0 57.7682 1.18380   3
  13   1   0 58.7307 1.15750   3
  14 -13   0 57.8577 1.32958   2
 -14  13   0 60.2715 1.28769   2
  -1  14   0 58.8043 1.29519   2
  13   1   0 58.1264 1.26731   1
  -1  14   3 51.7279 1.26909   2
   1 -14  -3 51.8079 1.34109   2
 -14  13  -3 52.1400 1.10102   2
 -14  13  -6 7.32308 0.67148   2
   1 -14  -6 5.48801 0.44834   1
   1 -14  -6 8.63452 1.04336   2
  14 -13   6 6.56448 0.65550   3
   1 -14  -9 1.65421 1.25957   2
   1 -14  -9 1.92715 0.63728   1
  13   1 -12 0.56262 1.54007   2
  14 -12 -10-0.17236 1.44489   2
 -12  -2  -7 13.5333 0.80622   2
  14 -12  -7 13.8429 1.27429   2
 -12  -2  -7 11.6075 0.63373   3
   2 -14   7 14.3814 1.02747   3
   2 -14   4 30.2310 1.00178   3
 -12  -2  -4 27.3552 0.61638   2
  14 -12  -4 28.7098 1.16867   2
  14 -12  -4 31.2449 0.99503   1
 -14  12   1 2.41748 0.77818   1
  12   2   1 1.78090 0.63017   1
 -12  -2  -1 1.85380 0.47985   3
 -14  12   1 2.10294 0.75895   2
  14 -12  -1 2.11319 0.83937   2
  12   2  -2 1.81922 0.70016   3
 -14  12  -2 0.97530 0.63754   2
  -2  14   2 0.66281 0.84399   2
   2 -14  -2 1.08064 0.83596   2
  14 -12   2 1.14240 0.54494   2
 -14  12  -5 4.73140 0.60501   2
  14 -12   5 5.42760 0.56843   3
  12   2  -5 5.95356 0.85295   3
   2 -14  -5 4.84576 0.40484   1
   2 -14  -5 5.38614 0.96636   2
  -2  14   5 5.35188 0.83700   2
   2 -14  -8-0.01883 1.19003   2
   2 -14  -8 2.29566 0.60604   1
   2 -14 -11 3.80022 1.40250   2
  12   2 -11-2.12024 1.51074   2
  14 -11 -11 3.13520 1.56124   2
 -11  -3  -8 7.49831 0.70553   3
  14 -11  -8 8.76097 1.32493   2
 -11  -3  -8 8.63171 0.91326   2
   3 -14   5 27.0279 0.97122   3
  14 -11  -5 23.4290 1.18766   2
 -11  -3  -5 24.4696 0.71112   2
  14 -11  -5 24.9837 1.00765   1
 -11  -3  -2 0.98526 0.50294   1
 -14  11   2 0.21967 0.78239   1
  14 -11  -2 0.35031 0.76216   1
  -3  14  -2 1.10494 0.73481   2
  11   3   2 0.58321 0.44863   2
  14 -11  -2 0.20260 0.87068   2
 -11  -3   1 46.6417 1.08054   3
  11   3  -1 47.1407 1.06645   3
 -14  11  -1 46.6877 1.02890   2
  -3  14   1 47.8632 1.22723   2
  14 -11   1 46.6948 1.08151   2
   3 -14  -1 46.3641 1.19635   2
   3 -14  -4 51.2143 1.35817   2
  -3  14   4 48.8456 1.23545   2
  14 -11   4 49.6915 1.00327   3
  11   3  -4 50.6338 1.26437   3
 -14  11  -4 48.9965 1.02144   2
   3 -14  -7 2.87847 1.13479   2
   3 -14  -7 3.76541 0.56185   1
 -14  11 -10-0.69499 0.97146   2
   3 -14 -10-0.52737 1.34792   2
  14 -10 -12 1.27089 1.59465   2
  14 -10  -9-0.14502 1.34461   2
 -10  -4  -9-0.30441 0.95876   2
  14 -10  -6 4.71847 1.12570   2
   4 -14   6 6.37244 0.86255   3
 -10  -4  -6 6.43035 0.67812   2
 -10  -4  -3 6.81566 0.46582   2
  14 -10  -3 6.38501 0.82251   1
  -4  14  -3 6.36767 0.74388   2
  10   4   3 6.68458 0.49588   2
 -14  10   0 41.9162 1.01120   2
  14 -10   0 41.7272 1.02099   2
 -10  -4   0 39.0410 0.94995   3
   4 -14  -3 10.6868 0.98791   2
  -4  14   3 12.1259 0.86148   2
 -14  10  -3 11.2955 0.56253   2
 -14  10  -6 3.47322 0.54024   2
   4 -14  -6 3.13282 0.51591   1
   4 -14  -6 3.40778 1.02931   2
  10   4  -6 3.71534 0.88772   3
   4 -14  -9 1.59639 0.69276   1
   4 -14  -9 0.58405 1.27030   2
 -14  10  -9-0.22453 0.87384   2
  10   4 -12-1.06338 1.47417   2
  -9  -5 -10 2.38779 1.03372   2
  14  -9 -10-0.29991 1.43377   2
   5 -14   7 12.7811 0.98549   3
  -9  -5  -7 9.34539 0.65028   3
  14  -9  -7 13.1962 1.25352   2
  -9  -5  -7 10.5070 0.84188   2
   5 -14   4 6.49169 0.77505   3
   9   5   4 6.67851 0.53924   2
  14  -9  -4 5.87606 0.99637   2
  14  -9  -4 6.98102 0.86200   1
  -9  -5  -4 6.54127 0.53536   2
 -14   9   1 1.30415 0.71814   1
   9   5   1 2.11967 0.52532   1
  14  -9  -1 1.08345 0.77973   2
   5 -14   1 1.88486 0.70391   2
   9   5   1 1.55665 0.52712   2
  -5  14  -1 1.10202 0.74680   2
   9   5  -2 129.767 2.32805   3
  14  -9   2 129.621 2.19927   2
  -5  14   2 131.648 2.38918   2
 -14   9  -2 129.774 2.21487   2
   5 -14  -2 132.490 2.42620   2
   9   5  -5 17.9974 0.92028   3
  -5  14   5 18.6168 0.95299   2
   5 -14  -5 18.6212 1.08278   2
   5 -14  -5 17.0447 0.63765   1
 -14   9  -5 17.1776 0.58345   2
   5 -14  -8 1.26646 1.18013   2
   5 -14  -8 1.15339 0.67446   1
   5 -14 -11-4.23647 1.49186   2
  14  -8 -11 3.58405 1.54974   2
  14  -8  -8 5.48663 1.31088   2
  -8  -6  -8 3.98574 0.70331   3
  -8  -6  -8 3.21919 0.89716   2
  14  -8  -5 0.15195 1.01604   2
   6 -14   5 0.18947 0.76776   3
  -8  -6  -5 0.97431 0.61128   2
  14  -8  -2 61.6726 1.34905   1
  -6  14  -2 62.6876 1.30198   2
  -8  -6  -2 58.3747 1.14949   2
   8   6   2 60.1385 1.18571   2
  14  -8  -2 61.5577 1.40361   2
  -6  14   1 112.277 2.07922   2
  14  -8   1 108.011 1.92202   2
 -14   8  -1 108.437 1.89467   2
  -8  -6   1 110.167 1.98904   3
  -8  -6   4 17.3485 0.90328   3
   8   6  -4 17.3739 0.85819   3
   6 -14  -4 17.0768 1.05657   2
  -6  14   4 16.3771 0.91631   2
   6 -14  -4 15.4643 0.65721   1
 -14   8  -4 15.6230 0.51578   2
   6 -14  -7 0.64152 1.11016   2
   6 -14  -7 0.83957 0.64574   1
   6 -14 -10-1.69147 1.36810   2
  14  -7 -12-2.75254 1.58838   2
  14  -7  -9 1.28891 1.36096   2
  -7  -7  -9 0.28824 0.94923   2
  14  -7  -6 6.94743 1.10903   2
   7 -14   6 8.02193 0.82532   3
  -7  -7  -6 7.06703 0.73763   2
  -7  14  -3 4.41576 0.70923   2
  -7  -7  -3 3.35341 0.58826   2
   7   7   3 3.06146 0.59956   2
  14  -7  -3 5.06061 0.85293   1
  14  -7   0 0.30434 0.63914   2
   7 -14   0 0.40893 0.80342   2
  -7  -7   3 6.88510 0.81520   3
  -7  14   3 5.74793 0.82665   2
   7 -14  -3 6.62804 0.94702   2
   7   7  -6 4.81387 0.86256   3
   7 -14  -6 3.15496 1.06049   2
   7 -14  -6 4.86741 0.64105   1
   7 -14  -9 2.43567 0.80834   1
 -14   7  -9 2.18107 0.86992   2
   7 -14  -9 1.09254 1.30682   2
   7   7 -12 1.11638 1.37240   2
   7 -14 -12-3.53702 1.59288   2
  14  -6 -10 2.51534 1.43225   2
  -6  -8 -10 0.18369 1.03502   2
  14  -6  -7 2.54423 1.21196   2
  -6  -8  -7 3.21763 0.83254   2
  -8  14  -4 22.0400 0.83076   2
   8 -14   4 22.7970 0.85326   3
   6   8   4 21.4344 0.76552   2
  -6  -8  -4 22.8155 0.83347   2
   6   8   1 191.914 3.23630   2
   8 -14   1 191.363 3.28144   2
  -6  -8  -1 190.861 3.23897   2
  -8  14  -1 195.620 3.29172   2
  -8  14   2 84.5484 1.61150   1
  -8  14   2 88.1063 1.75414   2
  14  -6   2 87.8781 1.46534   2
   8 -14  -5 0.34426 0.63031   1
  -6  -8   5 0.01982 0.81938   3
   8 -14  -5 0.69571 0.97049   2
   6   8  -5 1.71748 0.79960   3
   8 -14  -8 4.22663 0.81994   1
   8 -14  -8 4.23294 1.24561   2
 -14   6  -8 3.44100 0.76978   2
   8 -14 -11-1.60891 1.48058   2
  14  -5 -11-3.12468 1.54839   2
  -5  -9  -8 2.37835 0.91607   2
  14  -5  -8-0.74284 1.29109   2
  14  -5  -5 18.0354 0.90666   3
   9 -14   5 18.4999 0.83410   3
  -5  -9  -5 17.7942 0.83202   2
   9 -14   2 132.132 2.36354   2
   5   9   2 133.250 2.36349   2
  -9  14  -2 137.158 2.35638   2
  -5  -9  -2 131.798 2.32012   2
  14  -5   1 1.43324 0.48444   2
   9 -14  -4 4.24233 0.68775   1
  -9  14   4 2.94322 0.86810   2
   9 -14  -4 4.24124 0.97478   2
  -5  -9   4 3.45948 0.82145   3
   9 -14  -7 8.01138 0.81170   1
   9 -14  -7 10.1407 1.20432   2
 -14   5  -7 7.41948 0.68427   2
   9 -14 -10-1.60739 1.42487   2
  14  -4 -12 0.68827 1.54483   2
  -4 -10  -9-0.12960 1.01427   2
  14  -4  -9-1.90656 1.37355   2
  -4 -10  -9-2.03701 0.80581   3
  10 -14   6 2.63751 0.74757   3
  -4 -10  -6 2.49344 0.80321   2
   4  10   3 17.8748 0.81180   2
  -4 -10  -3 18.3099 0.82388   2
 -10  14  -3 17.9730 0.76570   2
  14  -4   0 43.2514 1.09820   1
 -14   4   0 43.1331 1.07120   1
   4  10   0 42.3860 1.04980   2
 -10  14   0 44.1183 1.15847   2
  10 -14   0 42.8785 1.16660   2
 -10  14   3 6.76331 0.85522   2
  10 -14  -3 7.69370 0.96466   2
  -4 -10   3 6.15640 0.79827   3
  10 -14  -6 2.76295 0.73883   1
 -14   4  -6 3.03383 0.53331   2
  10 -14  -6 1.96990 1.06641   2
  -4 -10   6 3.11866 0.91959   3
  10 -14  -9-0.80842 1.34085   2
 -14   4  -9-0.24024 0.85691   2
  10 -14  -9-0.33718 0.95045   1
  10 -14 -12 2.93793 1.60971   2
  -3 -11 -10 1.20737 1.11608   2
  14  -3 -10 0.71679 1.42733   2
  -3 -11  -7 5.19123 0.96164   2
 -11  14  -4 59.2384 1.24963   2
   3  11   4 58.6332 1.28702   2
  -3 -11  -4 58.9292 1.36192   2
  14  -3  -1 46.7042 1.04473   3
  -3 -11  -1 46.8980 1.07498   2
  11 -14   1 44.8044 1.09893   2
  14  -3  -1 44.9752 1.15157   1
   3  11   1 44.7305 1.09579   2
 -11  14  -1 45.7807 1.14110   2
 -11  14   2 0.16571 0.68131   1
  11 -14  -5 24.7921 1.12513   2
 -14   3  -5 20.7350 0.56185   2
  11 -14  -5 23.7425 0.88074   1
  -3 -11   5 25.7048 0.99379   3
  11 -14  -8 6.93835 1.32504   2
 -14   3  -8 5.96278 0.79277   2
  11 -14  -8 6.40501 0.95518   1
  11 -14 -11 1.62399 1.54751   2
  14  -2 -11 0.48265 1.53340   2
  -2 -12  -8 1.02871 1.03290   2
  -2 -12  -5 5.10221 0.34847   1
  12 -14   5 7.14050 0.68314   3
  14  -2  -5 6.98327 0.85494   3
  -2 -12  -5 5.16126 0.89689   2
 -12  14  -5 6.66321 0.67885   2
   2  12   5 5.52145 0.74565   2
 -12  14  -2 1.21696 0.67161   2
   2  12   2 0.56066 0.78433   2
  14  -2  -2 2.01659 0.68375   3
  -2 -12  -2 1.88305 0.74672   2
  12 -14   2 1.75341 0.65447   2
 -14   2  -1 1.12964 0.66923   1
  12 -14  -1 1.02531 0.88692   2
  14  -2   1 0.99070 0.42471   3
  12 -14  -4 24.2737 1.11812   2
  12 -14  -4 24.0845 0.88309   1
  -2 -12   4 24.3532 0.97950   3
  12 -14  -7 11.3150 1.26172   2
 -14   2  -7 9.19935 0.72024   2
  12 -14  -7 10.9348 0.96034   1
  12 -14 -10 0.23236 1.44571   2
  14  -1 -12-1.73079 1.57508   2
  -1 -13  -9 6.55443 0.66685   1
  -1 -13  -9 0.93836 1.14487   2
  13 -14   6 11.7532 0.72174   3
  -1 -13  -6 11.8873 1.03157   2
  -1 -13  -6 10.8836 0.48298   1
 -13  14  -6 12.9219 0.76134   2
 -13  14  -3 42.6758 1.00753   2
   1  13   3 42.2110 1.12168   2
  -1 -13  -3 43.4218 1.17160   2
  -1 -13   0 42.3345 1.08184   2
  14  -1   0 41.7473 1.08147   1
  14  -1   0 44.5151 0.96493   3
   1  13   0 43.6156 1.08138   2
 -13  14   0 43.2205 1.11667   2
  13 -14   0 41.1950 1.17049   2
 -13  14   3 13.5816 0.93119   2
  -1 -13   3 14.2853 0.85246   3
  13 -14  -3 13.6254 0.80032   1
  -1 -13   6 9.44948 0.94145   3
  13 -14  -6 8.92440 1.14765   2
 -14   1  -6 7.53519 0.57197   2
  13 -14  -6 10.0792 0.86382   1
 -14   1  -9 0.56893 0.89639   2
  13 -14  -9 2.11247 1.37048   2
  13 -14  -9 0.91637 1.03244   1
  13 -14 -12 0.88994 1.65802   2
   0 -14 -10 1.24559 1.26356   2
   0 -14  -7 3.21682 0.49298   1
   0 -14  -7 5.01439 1.09180   2
 -14  14  -7 4.17820 0.76823   2
   0 -14  -4 4.89283 0.93732   2
 -14  14  -4 4.63777 0.62693   2
   0  14   4 3.68998 0.79255   2
  14   0  -1 4.51528 0.65808   3
   0 -14  -1 3.93621 0.76260   2
 -14  14  -1 3.56825 0.74107   2
  14 -14   1 5.44516 0.73912   2
   0  14   1 5.19389 0.82801   2
  14   0   2 19.7237 0.50378   2
 -14  14   2 20.2850 0.88880   1
 -14   0  -2 20.7298 0.73493   1
  14 -14  -5 32.9754 0.99106   1
  14 -14  -5 33.7037 1.24592   2
   0 -14   5 34.6563 1.06822   3
  14 -14  -8 2.95649 1.02032   1
 -14   0  -8 2.52305 0.80094   2
  14 -14  -8 1.96512 1.32149   2
  14 -14 -11-2.67231 1.57608   2
  15 -14 -10 0.48747 1.47202   2
  15 -14  -7-1.19487 0.95306   1
 -14  -1  -7 1.17424 0.49783   3
 -14  -1  -7 1.61381 0.67865   2
   1 -15   7-0.09142 0.97034   3
  15 -14  -7 0.58912 1.21279   2
   1 -15   4 47.4168 1.25181   3
  15 -14  -4 48.8275 1.23836   1
  15 -14  -4 49.7653 1.44073   2
 -14  -1  -1 18.0367 0.60014   3
  15 -14  -1 18.5146 0.95645   2
 -15  14   1 17.4741 0.87709   2
 -14  -1  -1 17.5567 0.76408   1
 -15  14   1 17.7801 0.86735   1
  14   1   1 18.4021 0.77218   1
  14   1  -2 105.916 1.95987   3
  15 -14   2 105.012 1.88843   2
 -15  14  -2 104.578 1.93463   2
  -1  15   2 104.564 2.04543   2
   1 -15  -2 104.956 2.00545   2
  14   1  -5 3.01723 0.87398   3
  15 -14   5 3.78288 0.60201   3
   1 -15  -5 2.66445 0.95787   2
  -1  15   5 3.64046 0.80080   2
 -15  14  -5 4.31703 0.64588   2
   1 -15  -8 1.08277 0.53613   1
 -15  14  -8 2.94181 0.80416   2
   1 -15  -8-0.35819 1.18755   2
   1 -15 -11-1.84394 1.42263   2
  14   1 -11 0.54866 1.52740   2
  15 -13 -11 2.48415 1.58053   2
 -13  -2  -8 0.73855 0.60965   3
 -13  -2  -8-0.69878 0.82730   2
  15 -13  -8 1.90237 1.05157   1
  15 -13  -8 0.74610 1.34364   2
  15 -13  -5 11.6366 0.88500   1
   2 -15   5 12.3810 0.89376   3
  15 -13  -5 12.2010 1.10094   2
 -13  -2  -5 10.7170 0.43984   2
 -13  -2  -2 18.3125 0.52015   3
  13   2   2 18.9750 0.54533   2
  -2  15  -2 21.8613 0.87852   2
  15 -13  -2 18.4380 1.01765   2
 -13  -2  -2 19.3275 0.66887   1
 -15  13   2 19.0437 0.89419   1
  13   2  -1 35.4612 0.92782   3
 -13  -2   1 34.2016 0.94285   3
   2 -15  -1 35.7192 1.04578   2
  -2  15   1 35.5190 1.08182   2
  15 -13   1 36.0894 0.97507   2
 -15  13  -1 36.0992 0.97081   2
   2 -15  -4 9.83628 0.98812   2
 -15  13  -4 10.9768 0.63733   2
  -2  15   4 10.6643 0.87293   2
   2 -15  -7 1.52475 0.49151   1
 -15  13  -7 1.94776 0.70585   2
   2 -15  -7 0.27704 1.10909   2
   2 -15 -10 0.76471 1.37274   2
  15 -12 -12 1.34017 1.63755   2
 -12  -3  -9-0.83005 0.95318   2
  15 -12  -9 0.94175 1.10099   1
   3 -15   6 2.74575 0.87731   3
 -12  -3  -6 1.67607 0.47209   3
  15 -12  -6 0.22238 1.07617   2
  15 -12  -6 1.50866 0.86593   1
 -12  -3  -6 1.79243 0.60213   2
  15 -12  -3 17.8962 0.88399   1
 -12  -3  -3 16.2094 0.61270   1
  12   3   3 16.2752 0.52614   2
  -3  15  -3 15.6011 0.83713   2
 -12  -3   0 34.9539 0.89068   3
  15 -12   0 35.9355 1.03081   2
 -15  12   0 35.4066 0.98050   2
  -3  15   3 76.6206 1.62240   2
 -15  12  -3 78.0302 1.45364   2
   3 -15  -3 76.6103 1.71146   2
 -15  12  -6 0.55642 0.60411   2
   3 -15  -6 1.89149 1.03534   2
   3 -15  -6-0.29906 0.46589   1
   3 -15  -9 2.03608 1.29691   2
   3 -15  -9 2.90468 0.64371   1
  12   3 -12 1.14482 1.49909   2
  15 -11 -10-1.05693 1.48742   2
   4 -15   7 3.83911 0.94623   3
  15 -11  -7 4.04287 1.23264   2
 -11  -4  -7 3.03639 0.57836   3
 -11  -4  -7 3.07831 0.76701   2
   4 -15   4 32.8131 1.03167   3
  15 -11  -4 32.3750 1.05681   1
  15 -11  -4 32.9895 1.23158   2
 -11  -4  -4 31.8057 0.73484   2
   4 -15   1 5.78926 0.77005   2
 -15  11   1 6.01645 0.80819   1
  11   4   1 5.87648 0.58947   1
 -11  -4  -1 5.54681 0.53510   3
 -15  11   1 5.71422 0.78739   2
  15 -11  -1 5.26131 0.85165   2
  11   4  -2 5.97374 0.72954   3
   4 -15  -2 7.25654 0.91659   2
  15 -11   2 5.15799 0.53950   2
 -15  11  -2 5.73344 0.59133   2
  -4  15   2 5.42304 0.87646   2
 -15  11  -5 4.99449 0.55257   2
   4 -15  -5 5.95480 0.49940   1
  -4  15   5 5.95958 0.87748   2
  15 -11   5 5.65433 0.50759   3
   4 -15  -5 5.36594 1.01162   2
  11   4  -5 5.87585 0.84802   3
   4 -15  -8 1.63667 0.61614   1
   4 -15  -8 3.48019 1.23834   2
   4 -15 -11-2.04670 1.46908   2
  15 -10 -11 1.24131 1.55682   2
  15 -10  -8-0.55490 1.27961   2
 -10  -5  -8-0.29701 0.66534   3
 -10  -5  -8 1.49446 0.84105   2
   5 -15   5 2.48544 0.81134   3
  15 -10  -5 1.68030 1.01693   2
  15 -10  -5 3.00653 0.86569   1
 -10  -5  -5 1.73469 0.54709   2
  15 -10  -2 5.92873 0.83091   1
  10   5   2 6.19826 0.52406   2
  15 -10  -2 6.05707 0.88539   2
  -5  15  -2 7.03180 0.77143   2
 -10  -5   1 6.04075 0.70957   3
  15 -10   1 5.65804 0.65317   2
  -5  15   1 6.74582 0.92098   2
 -15  10  -1 6.31709 0.60163   2
  -5  15   4 11.1299 0.87294   2
 -10  -5   4 9.65136 0.85480   3
 -15  10  -4 9.60392 0.52718   2
   5 -15  -4 10.8386 1.02312   2
  15 -10   4 10.6433 0.48119   3
  10   5  -4 11.0057 0.83535   3
   5 -15  -7 0.38756 1.12863   2
   5 -15  -7 0.95815 0.57657   1
 -15  10  -7 0.70652 0.57703   2
   5 -15 -10 0.03583 1.39858   2
  15  -9 -12 0.69320 1.61153   2
  -9  -6  -9-0.35247 0.93821   2
  15  -9  -9-0.35689 1.35676   2
   6 -15   6 16.5929 0.91806   3
  15  -9  -6 14.0787 1.19318   2
  -9  -6  -6 13.8541 0.74313   2
  15  -9  -3 8.99704 0.85088   1
  -9  -6  -3 8.30234 0.40245   1
  -9  -6  -3 8.48482 0.55474   2
  -6  15  -3 8.31289 0.74372   2
   9   6   3 8.11880 0.59945   2
 -15   9   0 26.3991 0.83892   2
  15  -9   0 25.4260 0.84417   2
  -9  -6   0 26.7403 0.80191   3
  -6  15   3 2.37696 0.83418   2
 -15   9  -3 3.26518 0.47598   2
   6 -15  -3 3.89948 0.95742   2
   6 -15  -6 8.20762 0.60653   1
   6 -15  -6 7.69626 1.07175   2
 -15   9  -6 7.72411 0.51085   2
   6 -15  -9 0.65233 0.72343   1
   6 -15  -9 1.37632 1.32863   2
 -15   9  -9 3.11469 0.86557   2
   9   6 -12-1.10003 1.45832   2
  15  -8 -10 0.80738 1.44587   2
  -8  -7 -10-1.43452 1.03757   2
  15  -8  -7 5.41381 1.20802   2
   7 -15   7 4.23027 0.88391   3
  -8  -7  -7 5.76143 0.81709   2
   7 -15   4 10.3477 0.78715   3
   8   7   4 8.88451 0.60559   2
  -8  -7  -4 8.95183 0.64857   2
  -7  15  -4 8.81673 0.75076   2
  15  -8  -1 6.74948 0.81107   2
  -7  15  -1 7.39263 0.75474   2
   7 -15   1 7.55637 0.74905   2
   8   7   1 6.25700 0.59054   2
  -7  15   2 8.13121 0.60855   1
   7 -15  -2 9.15094 0.95793   2
 -15   8  -2 8.11506 0.45465   2
  15  -8   2 8.52887 0.45717   2
  -7  15   2 8.01805 0.86129   2
   7 -15  -5 8.59477 0.64742   1
   8   7  -5 9.85633 0.87506   3
  -7  15   5 8.30203 0.89841   2
   7 -15  -5 10.4671 1.02541   2
 -15   8  -5 8.89466 0.45596   2
   7 -15  -8-0.23136 0.73097   1
   7 -15  -8 1.24065 1.22364   2
 -15   8  -8 1.36295 0.74108   2
   7 -15 -11 1.36378 1.53946   2
  15  -7 -11 1.39773 1.51814   2
  -7  -8  -8-0.25888 0.90331   2
  15  -7  -8 0.42235 1.29552   2
   8 -15   5 10.7370 0.79645   3
  -7  -8  -5 10.1671 0.72832   2
   7   8   2 5.54347 0.63505   2
   8 -15   2 5.32818 0.73060   2
  -7  -8  -2 4.92018 0.59513   2
  -8  15  -2 4.31305 0.72881   2
  15  -7   1 11.4211 0.59635   2
  -7  -8   1 12.4896 0.73289   3
   8 -15  -4 10.2449 0.65689   1
  -8  15   4 11.3993 0.90541   2
  -7  -8   4 10.6703 0.85479   3
   8 -15  -4 10.9096 1.01605   2
 -15   7  -4 8.66892 0.38349   2
   7   8  -4 10.9284 0.83473   3
   8 -15  -7 2.43302 0.72378   1
 -15   7  -7 3.74329 0.64186   2
   8 -15  -7 4.97300 1.18234   2
   8 -15 -10-0.70891 1.40781   2
  15  -6 -12 0.79165 1.57672   2
  15  -6  -9 1.52088 1.36322   2
  -6  -9  -9 1.34828 0.98634   2
   9 -15   6 7.50447 0.83686   3
  -6  -9  -6 7.03982 0.78374   2
  -6  -9  -3 4.72493 0.67707   2
  -9  15  -3 4.49035 0.70483   2
   6   9   3 4.96284 0.69860   2
   6   9   0 46.1372 1.06678   2
 -15   6   0 44.2662 1.14793   1
  15  -6   0 46.1359 1.06835   2
  -9  15   0 45.1810 1.22354   2
   9 -15   0 49.6881 1.19423   2
  -9  15   3 8.89311 0.87822   2
   9 -15  -3 8.27832 0.97607   2
  -6  -9   3 7.38688 0.84300   3
   9 -15  -6 14.7896 0.77416   1
 -15   6  -6 13.8476 0.59275   2
   9 -15  -6 14.2977 1.15319   2
   6   9  -6 15.8112 0.95060   3
   9 -15  -9-0.26891 0.84777   1
   9 -15  -9-0.69146 1.34247   2
 -15   6  -9-0.01925 0.85418   2
   9 -15 -12-0.34119 1.61372   2
  15  -5 -10-0.83547 1.45406   2
  -5 -10 -10-0.39695 1.07646   2
  10 -15   7 2.50692 0.82586   3
  -5 -10  -7 2.29643 0.87027   2
   5  10   4 15.6108 0.74907   2
  -5 -10  -4 17.2872 0.85006   2
 -10  15  -4 15.2295 0.77262   2
 -10  15  -1 3.57517 0.79945   2
  10 -15   1 3.38772 0.74959   2
  -5 -10  -1 3.73399 0.64922   2
   5  10   1 3.54454 0.66741   2
 -10  15   2 11.2150 0.88088   2
 -10  15   2 11.1651 0.72907   1
 -15   5  -5 2.29792 0.26310   2
  10 -15  -5 3.23142 0.69775   1
 -15   5  -5 2.69386 0.34897   2
  10 -15  -5 1.88966 1.01720   2
  -5 -10   5 1.30579 0.86477   3
  10 -15  -8 0.75900 1.26243   2
 -15   5  -8 0.98436 0.73684   2
  10 -15  -8 2.06268 0.86461   1
  10 -15 -11-1.76842 1.56387   2
  15  -4 -11-0.08594 1.54666   2
  -4 -11  -8 1.16532 0.97675   2
  11 -15   5 4.58215 0.69817   3
   4  11   5 3.75278 0.73295   2
  15  -4  -5 3.65743 0.82792   3
 -11  15  -5 5.18528 0.70187   2
  -4 -11  -5 4.37452 0.84681   2
  11 -15   2 6.99629 0.70527   2
  -4 -11  -2 7.67082 0.69179   2
 -11  15  -2 7.08050 0.75366   2
   4  11   2 6.93077 0.77263   2
  11 -15  -1 4.33149 0.90172   2
  15  -4   1 4.74216 0.43067   3
 -15   4  -1 4.41439 0.70005   1
 -11  15   4 35.5794 1.16898   2
  11 -15  -4 36.0531 1.25520   2
  11 -15  -4 35.7253 0.98264   1
  -4 -11   4 38.0433 1.12340   3
  11 -15  -7 5.12762 1.21211   2
 -15   4  -7 4.34819 0.63065   2
  11 -15  -7 3.66316 0.85554   1
  11 -15 -10 0.99017 1.46858   2
  15  -3 -12-1.18669 1.56977   2
  15  -3  -9 0.53201 1.39452   2
  -3 -12  -9 1.38298 1.09309   2
  12 -15   6 1.29852 0.74704   3
  -3 -12  -6 1.38178 0.92774   2
  -3 -12  -6 1.25214 0.41332   1
 -12  15  -6 0.27748 0.72633   2
 -12  15  -3 74.8693 1.47109   2
   3  12   3 73.7075 1.53175   2
  -3 -12  -3 72.9715 1.53148   2
  15  -3   0 26.1355 0.90894   1
 -15   3   0 25.0888 0.90571   1
  15  -3   0 24.6718 0.73117   3
   3  12   0 24.0737 0.86487   2
 -12  15   0 23.4272 0.97644   2
  12 -15   0 25.4880 1.01539   2
 -12  15   3 14.3667 0.92205   2
  12 -15  -3 13.8058 1.02919   2
  -3 -12   3 12.5378 0.85588   3
  12 -15  -6 1.06980 0.77782   1
  12 -15  -6 2.67234 1.10903   2
 -15   3  -6 0.63500 0.48832   2
  -3 -12   6 1.38641 0.90748   3
  12 -15  -9 3.41897 0.99580   1
 -15   3  -9 1.17454 0.86596   2
  12 -15  -9 0.22866 1.36202   2
  12 -15 -12 0.76188 1.65479   2
  15  -2 -10-2.74349 1.48225   2
  -2 -13 -10-0.74308 1.20588   2
 -13  15  -7 1.97660 0.80885   2
  -2 -13  -7 2.01076 0.50147   1
  -2 -13  -7 3.78224 1.04080   2
  -2 -13  -4 7.83088 0.90360   2
 -13  15  -4 6.76558 0.67907   2
   2  13   4 7.68162 0.77760   2
  15  -2  -1 34.4754 0.89740   3
  -2 -13  -1 34.1490 0.96243   2
  15  -2  -1 34.5428 1.05321   1
   2  13   1 34.4697 1.00308   2
 -13  15  -1 35.0965 1.04112   2
  13 -15   1 33.7175 0.99084   2
 -13  15   2 32.3344 0.96880   1
  -2 -13   5 6.49594 0.86999   3
  13 -15  -5 5.91372 1.05088   2
  13 -15  -5 5.80645 0.78123   1
 -15   2  -8 0.89381 0.74592   2
  13 -15  -8-0.39239 1.29362   2
  13 -15  -8 0.99070 0.95426   1
  13 -15 -11-0.15557 1.58928   2
  15  -1 -11-0.56707 1.56981   2
  -1 -14  -8 1.55224 0.54730   1
 -14  15  -8-0.26492 0.86724   2
  -1 -14  -8-0.21423 1.12484   2
  15  -1  -5 1.66225 0.86163   3
  14 -15   5 2.47358 0.66418   3
  -1 -14  -5 2.60209 0.93266   2
   1  14   5 1.10839 0.79284   2
 -14  15  -5 1.72056 0.67656   2
  15  -1  -2 193.150 3.31359   3
  14 -15   2 194.045 3.27913   2
  -1 -14  -2 190.326 3.33141   2
   1  14   2 192.940 3.35991   2
 -14  15  -2 192.236 3.29256   2
  15  -1   1 15.0137 0.54748   3
 -15   1  -1 15.6254 0.75126   1
 -14  15   1 16.3118 0.89581   2
  14 -15  -1 15.4452 0.99178   2
  -1 -14   4 31.3855 1.06240   3
  14 -15  -4 30.6011 1.21065   2
  14 -15  -4 30.8963 1.01663   1
  14 -15  -7 0.92543 0.89929   1
 -15   1  -7 0.38846 0.63518   2
  -1 -14   7-0.46711 1.01171   3
  14 -15  -7-0.14560 1.23445   2
  14 -15 -10-0.22783 1.48951   2
  15   0 -12-0.65913 1.58866   2
   0 -15  -9-2.50850 1.27347   2
  15 -15   6 13.9328 0.74525   3
   0 -15  -6 13.4633 1.13580   2
 -15  15  -6 13.6720 0.77109   2
  15   0  -3 101.964 1.99721   3
   0  15   3 105.313 2.02816   2
 -15  15  -3 105.582 1.92387   2
   0 -15  -3 107.284 2.04401   2
  15   0   0 4.81566 0.75042   1
  15   0   0 4.95685 0.59886   3
  15 -15   0 4.62811 0.85158   2
   0  15   0 4.01674 0.78207   2
 -15  15   0 4.60054 0.78827   2
 -15  15   3 12.5220 0.94007   2
  15 -15  -3 13.1898 0.86488   1
  15 -15  -6 17.7124 0.95291   1
   0 -15   6 16.7661 1.01751   3
  15 -15  -6 17.2371 1.23181   2
 -15   0  -6 13.5168 0.48911   2
 -15   0  -9 1.79897 0.86159   2
  15 -15  -9 5.95441 1.45125   2
  15 -15  -9 3.52705 1.06991   1
  15 -15 -12 1.96371 1.69414   2
  16 -15 -11-2.75367 1.63186   2
 -15  -1  -8 2.28104 0.72985   2
  16 -15  -8 3.28523 1.35052   2
  16 -15  -8 4.61623 1.05313   1
   1 -16   5 11.4734 0.94880   3
  16 -15  -5 10.7199 0.87707   1
  16 -15  -5 10.9455 1.11774   2
 -16  15   2 7.16527 0.83238   1
 -15  -1  -2 6.28290 0.63740   1
 -15  -1  -2 6.62372 0.42053   3
  15   1   2 7.23675 0.45053   2
  -1  16  -2 6.56075 0.79279   2
  16 -15  -2 6.86558 0.96451   2
  15   1  -1 7.40439 0.69511   3
   1 -16  -1 8.55736 0.82964   2
 -16  15  -1 6.93844 0.76518   2
  -1  16   1 6.71317 0.86376   2
  16 -15   1 7.11382 0.78653   2
  -1  16   4 17.1394 0.92521   2
 -16  15  -4 17.5792 0.74762   2
   1 -16  -4 19.2022 1.07248   2
 -16  15  -7-1.12215 0.75960   2
   1 -16  -7-0.97435 1.17538   2
   1 -16  -7-0.15304 0.44421   1
   1 -16 -10-1.47053 1.40225   2
  16 -14 -12-0.04628 1.66877   2
 -14  -2  -9 2.48466 0.87658   2
  16 -14  -9 5.01826 1.11381   1
  16 -14  -9 0.96650 1.39774   2
   2 -16   6 1.42283 0.92157   3
 -14  -2  -6 1.87875 0.41781   3
  16 -14  -6 3.56833 1.14463   2
  16 -14  -6 1.92438 0.87286   1
 -14  -2  -6 2.69940 0.46517   2
  16 -14  -3 11.6239 0.88679   1
 -14  -2  -3 12.1979 0.62792   1
  14   2   3 11.4752 0.44457   2
  -2  16  -3 12.2025 0.82947   2
 -14  -2   0 9.45365 0.64109   3
  14   2   0 8.49929 0.63574   3
  14   2   0 8.95937 0.76031   1
  -2  16   0 9.33357 0.83913   2
 -16  14   0 8.76168 0.77939   2
  16 -14   0 9.85845 0.86936   2
  14   2  -3 27.7687 0.98589   3
  -2  16   3 27.6139 1.05468   2
 -16  14  -3 29.1162 0.85881   2
   2 -16  -3 26.7058 1.11738   2
  16 -14   6 3.81421 0.60767   3
  -2  16   6 2.82443 0.89886   2
 -16  14  -6 4.07846 0.67149   2
   2 -16  -6 4.58215 1.07052   2
   2 -16  -9 0.89569 1.32246   2
  14   2 -12 1.10816 1.55438   2
  16 -13 -10-1.07752 1.50743   2
 -13  -3  -7 1.13022 0.53685   3
 -13  -3  -7 1.55980 0.70152   2
  16 -13  -7-0.27640 1.22323   2
   3 -16   7 0.79031 0.94641   3
  16 -13  -7 0.29043 0.98162   1
   3 -16   4 2.03186 0.79528   3
  16 -13  -4 1.94762 0.82050   1
 -13  -3  -4 1.15965 0.38376   2
  13   3   1 2.64100 0.64812   1
 -16  13   1 2.65563 0.81061   1
 -13  -3  -1 2.22331 0.52133   3
 -16  13   1 2.19127 0.79978   2
  16 -13  -1 2.40456 0.86533   2
 -13  -3   2 25.3071 0.92174   3
  13   3  -2 25.1625 0.89368   3
  16 -13   2 23.6800 0.76715   2
 -16  13  -2 25.2345 0.81858   2
  -3  16   2 26.1549 1.01407   2
   3 -16  -2 25.7135 1.02354   2
  16 -13   5 0.98175 0.55582   3
  13   3  -5 1.91656 0.84717   3
   3 -16  -5 0.95289 1.00435   2
  -3  16   5 1.41911 0.82036   2
 -16  13  -5 1.22943 0.57846   2
   3 -16  -8-0.03101 0.56002   1
 -16  13  -8 1.56984 0.75136   2
   3 -16  -8 0.46600 1.23783   2
   3 -16 -11 1.42451 1.49402   2
  16 -12 -11 2.37019 1.56155   2
 -12  -4  -8 1.47799 0.64595   3
 -12  -4  -8-0.22884 0.81239   2
  16 -12  -8 1.47456 1.32853   2
  16 -12  -8 1.32426 1.07230   1
  16 -12  -5 9.64829 0.89667   1
   4 -16   5 10.3863 0.88565   3
  16 -12  -5 10.0849 1.11484   2
 -12  -4  -5 8.23955 0.50314   2
 -16  12   2 7.46339 0.84455   1
  16 -12  -2 6.86385 0.84596   1
  12   4   2 7.39455 0.50992   2
  -4  16  -2 7.80656 0.79696   2
  16 -12  -2 7.09623 0.89555   2
  12   4  -1 7.96134 0.71048   3
 -12  -4   1 6.19906 0.71596   3
  -4  16   1 5.76980 0.90162   2
  16 -12   1 7.04012 0.70073   2
   4 -16  -1 7.37554 0.84155   2
 -16  12  -1 5.85414 0.62778   2
  16 -12   4 0.97054 0.47675   3
 -16  12  -4-0.09394 0.53817   2
   4 -16  -4 0.15378 0.99598   2
  -4  16   4 0.87559 0.84245   2
   4 -16  -7 0.12463 0.53310   1
 -16  12  -7 0.66294 0.64402   2
   4 -16  -7-0.30052 1.18197   2
   4 -16 -10 1.30724 1.40901   2
  16 -11 -12 1.97270 1.64795   2
  16 -11  -9 2.15382 1.38251   2
 -11  -5  -9 2.43790 0.92873   2
   5 -16   6 3.91751 0.90128   3
  16 -11  -6 2.77443 1.14199   2
  16 -11  -6 2.67844 0.91272   1
 -11  -5  -6 2.59931 0.63488   2
  16 -11  -3 5.66634 0.84047   1
 -11  -5  -3 4.90980 0.45839   1
 -11  -5  -3 4.51669 0.47938   2
  -5  16  -3 4.77582 0.78083   2
  11   5   3 5.16811 0.54469   2
 -11  -5   0 10.7243 0.65552   3
 -16  11   0 11.7689 0.73110   2
  16 -11   0 10.2698 0.76523   2
  -5  16   3 42.9529 1.20261   2
 -16  11  -3 44.6494 0.95532   2
   5 -16  -3 41.3758 1.29045   2
  -5  16   3 43.8883 0.93360   1
 -16  11  -6 2.23491 0.55878   2
   5 -16  -6 3.68437 1.10456   2
   5 -16  -6 2.49534 0.54941   1
   5 -16  -9-0.30900 0.65442   1
   5 -16  -9-1.15367 1.37362   2
 -16  11  -9 1.33104 0.84557   2
  11   5 -12 0.29195 1.49297   2
  16 -10 -10 2.26416 1.45683   2
  16 -10  -7 2.73851 1.24855   2
   6 -16   7 2.32458 0.92732   3
 -10  -6  -7 3.99997 0.78137   2
   6 -16   4 4.18096 0.79097   3
  -6  16  -4 3.17612 0.74999   2
  16 -10  -4 3.09231 0.86910   1
 -10  -6  -4 3.76380 0.54904   2
  10   6   4 3.09763 0.53302   2
 -16  10   1 2.78951 0.80311   1
  10   6   1 3.01642 0.56927   1
  16 -10  -1 2.56676 0.78170   2
   6 -16   1 3.41638 0.78951   2
  10   6   1 3.23375 0.56648   2
  -6  16  -1 3.38243 0.74477   2
  10   6  -2 22.5494 0.87043   3
  -6  16   2 23.3601 1.00447   2
 -16  10  -2 23.2815 0.66225   2
   6 -16  -2 22.9423 1.06210   2
  16 -10   2 21.4719 0.66206   2
 -16  10  -5 0.37833 0.47988   2
  10   6  -5 0.21866 0.80375   3
  -6  16   5 0.36284 0.85164   2
   6 -16  -5 0.49242 1.01576   2
   6 -16  -5 1.13057 0.56175   1
 -16  10  -8 0.82000 0.61057   2
   6 -16  -8 1.89744 1.25568   2
   6 -16  -8-0.11685 0.64954   1
   6 -16 -11 1.20547 1.54047   2
  16  -9 -11-2.86090 1.59779   2
  16  -9  -8 1.89375 1.29206   2
  -9  -7  -8 3.84887 0.69494   3
  -9  -7  -8 4.28759 0.89646   2
  16  -9  -5 9.14371 1.08082   2
   7 -16   5 7.49312 0.81929   3
  -9  -7  -5 7.47667 0.63226   2
  -7  16  -2 10.4290 0.79838   2
  -9  -7  -2 9.63122 0.58123   2
  16  -9  -2 10.7416 0.86229   1
  16  -9  -2 10.7772 0.88503   2
   9   7   2 11.1137 0.62974   2
  16  -9   1 9.29068 0.64709   2
 -16   9  -1 10.6864 0.60355   2
  -9  -7   1 9.69092 0.72565   3
  -7  16   1 9.24096 0.91840   2
   9   7  -4 17.2701 0.88226   3
  16  -9   4 16.2434 0.43855   3
  -9  -7   4 16.7019 0.90722   3
   7 -16  -4 15.3177 1.06370   2
  -7  16   4 17.0071 0.93480   2
 -16   9  -4 14.7885 0.52325   2
   7 -16  -7 1.48584 0.66070   1
 -16   9  -7 0.45561 0.51740   2
   7 -16  -7 0.98056 1.16925   2
   7 -16 -10 2.87734 1.46903   2
  16  -8 -12 1.26382 1.61520   2
  16  -8  -9 3.84262 1.38135   2
  -8  -8  -9 3.89450 0.96970   2
  16  -8  -6 7.47792 1.15621   2
   8 -16   6 7.44529 0.85957   3
  -8  -8  -6 7.58163 0.74016   2
  -8  16  -3 2.54802 0.74365   2
  -8  -8  -3 1.92263 0.60006   2
   8   8   3 1.96791 0.64069   2
  16  -8  -3 1.41086 0.87420   1
  16  -8   0 0.18664 0.65784   2
   8 -16   0-0.11013 0.83119   2
  -8  16   3 2.73732 0.61873   1
   8 -16  -3 2.60676 0.98699   2
  -8  16   3 1.50599 0.84782   2
 -16   8  -3 2.95515 0.33759   2
 -16   8  -6 8.95690 0.46772   2
   8 -16  -6 10.3022 1.14152   2
   8 -16  -6 7.77960 0.69531   1
   8 -16  -9 2.61818 0.79935   1
 -16   8  -9 1.93185 0.82322   2
   8 -16  -9 2.17178 1.35109   2
   8 -16 -12 0.52762 1.65068   2
  16  -7 -10 0.24462 1.45726   2
  -7  -9 -10-0.83674 1.06771   2
  16  -7  -7 1.72473 1.21919   2
   9 -16   7 0.12268 0.88135   3
  -7  -9  -7-0.11733 0.82921   2
  -9  16  -4 8.59311 0.75442   2
   7   9   4 8.44451 0.66767   2
  -7  -9  -4 7.67227 0.72204   2
  16  -7  -1 16.3268 0.86915   2
  -9  16  -1 15.1450 0.86741   2
   7   9   1 14.2749 0.72343   2
   9 -16   1 15.6703 0.84183   2
  -9  16   2 6.96384 0.65409   1
  -9  16   2 7.21742 0.89667   2
  16  -7   2 7.16979 0.43540   2
 -16   7  -5 3.25842 0.35462   2
   9 -16  -5 3.62627 0.67171   1
 -16   7  -5 4.00328 0.38183   2
  -7  -9   5 3.59742 0.86828   3
  -9  16   5 4.30286 0.90697   2
   9 -16  -5 4.39869 1.01345   2
   7   9  -5 3.32773 0.83387   3
   9 -16  -8 2.47896 0.80415   1
   9 -16  -8 1.63141 1.27652   2
 -16   7  -8 2.45012 0.72012   2
   9 -16 -11 1.09731 1.55991   2
  16  -6 -11 2.60177 1.56286   2
  16  -6  -8 1.79554 1.30219   2
  -6 -10  -8 1.84863 0.94192   2
  10 -16   5-0.14578 0.73568   3
  -6 -10  -5 0.96886 0.76680   2
   6  10   5 1.10743 0.68480   2
  16  -6  -5 1.69539 0.81547   3
 -10  16  -5-0.14427 0.71353   2
   6  10   2 28.9530 0.56569   1
   6  10   2 26.4951 0.88947   2
  -6 -10  -2 26.1680 0.81638   2
  10 -16   2 27.0029 0.90263   2
 -10  16  -2 28.2212 0.90799   2
  16  -6   1 3.49381 0.52566   2
 -16   6  -1 4.49859 0.75806   1
 -10  16   4 2.99093 0.86828   2
  10 -16  -4 2.27779 1.00731   2
  -6 -10   4 2.91695 0.82183   3
 -16   6  -7 4.66519 0.60434   2
  10 -16  -7 4.32608 1.22907   2
  10 -16  -7 5.25354 0.78436   1
  10 -16 -10 1.83432 1.47513   2
  16  -5 -12-0.30348 1.62139   2
  16  -5  -9 1.99461 1.36425   2
  -5 -11  -9 0.60091 1.03053   2
  11 -16   6 1.66057 0.79705   3
 -11  16  -6 3.18687 0.76212   2
  -5 -11  -6 2.72230 0.86965   2
   5  11   3 33.7186 0.98687   2
  -5 -11  -3 31.3170 0.95737   2
 -11  16  -3 32.6599 0.94875   2
  16  -5   0 13.6450 0.84732   1
 -16   5   0 13.1774 0.79083   1
   5  11   0 13.5725 0.77840   2
 -11  16   0 13.8748 0.92462   2
  11 -16   0 14.0861 0.91526   2
  -5 -11   3 3.28031 0.81258   3
 -11  16   3 4.66557 0.88698   2
  11 -16  -3 4.21011 1.00542   2
 -11  16   3 4.24728 0.72134   1
 -16   5  -6 3.81540 0.34165   2
  11 -16  -6 4.46504 0.76356   1
 -16   5  -6 3.85027 0.45427   2
  11 -16  -6 5.28245 1.12866   2
  -5 -11   6 4.34629 0.95004   3
  11 -16  -9 1.25206 0.93458   1
 -16   5  -9 3.00202 0.82087   2
  11 -16  -9-0.03605 1.39244   2
  11 -16 -12-1.01385 1.65005   2
  16  -4 -10-0.13777 1.46368   2
  -4 -12 -10-1.17201 1.12364   2
  12 -16   7 0.56172 0.81685   3
 -12  16  -7 0.06369 0.81361   2
  -4 -12  -7-0.15248 0.94825   2
 -12  16  -4 0.60490 0.68902   2
   4  12   4 0.03513 0.70528   2
  -4 -12  -4-0.63077 0.80141   2
 -12  16  -1 3.12730 0.85511   2
  16  -4  -1 4.05445 0.81596   1
  12 -16   1 4.33970 0.77100   2
   4  12   1 3.00673 0.70171   2
  -4 -12  -1 3.38245 0.67995   2
 -12  16   2 6.47088 0.76724   1
  16  -4   2 5.56568 0.32207   3
  12 -16  -5 4.52496 0.76717   1
  12 -16  -5 4.43529 1.06570   2
  -4 -12   5 5.84290 0.88609   3
 -16   4  -8-0.46806 0.70965   2
  12 -16  -8 2.15470 1.30091   2
  12 -16  -8 1.67630 0.91313   1
  12 -16 -11-1.00903 1.60246   2
  16  -3 -11-0.08825 1.57801   2
  -3 -13  -8 2.00403 1.08750   2
 -13  16  -8-0.26054 0.88912   2
  -3 -13  -8 1.54172 0.56378   1
  13 -16   5 1.50263 0.68358   3
  -3 -13  -5 2.08800 0.89753   2
  16  -3  -5 1.04275 0.81457   3
   3  13   5 1.40860 0.75768   2
 -13  16  -5 0.55315 0.68569   2
  16  -3  -2 40.7196 1.03692   3
  13 -16   2 39.4720 1.02940   2
  -3 -13  -2 38.7745 1.03463   2
 -13  16  -2 39.5533 1.06835   2
   3  13   2 39.6956 1.10677   2
  16  -3   1 3.95769 0.46843   3
  13 -16  -1 2.85211 0.94803   2
 -16   3  -1 3.37953 0.72316   1
   3  13  -1 3.25908 0.73449   2
  13 -16  -4 0.62890 0.73658   1
 -13  16   4 2.19066 0.90871   2
  13 -16  -4 1.64768 1.00951   2
  -3 -13   4 2.67321 0.83411   3
 -16   3  -7 1.14210 0.56908   2
  13 -16  -7 1.30100 1.21753   2
  13 -16  -7 1.60108 0.86149   1
  13 -16 -10 2.02922 1.49207   2
  16  -2 -12-0.44737 1.60703   2
  -2 -14  -9 0.30974 1.20329   2
  14 -16   6 5.11423 0.73942   3
  -2 -14  -6 4.83570 1.02712   2
 -14  16  -6 5.54739 0.75793   2
  16  -2  -3 15.8527 0.83052   3
   2  14   3 15.7715 0.89620   2
 -14  16  -3 17.2164 0.78979   2
  -2 -14  -3 15.6555 0.88325   2
  -2 -14   0 8.55422 0.78886   2
  16  -2   0 8.64378 0.80856   1
  16  -2   0 8.55043 0.59612   3
  14 -16   0 8.13510 0.91323   2
   2  14   0 8.16552 0.78257   2
 -14  16   0 9.39793 0.89184   2
 -14  16   3 6.64364 0.90685   2
 -14  16   3 5.96160 0.79957   1
  -2 -14   3 7.20433 0.82885   3
  14 -16  -6 1.87307 0.83092   1
  -2 -14   6 1.27543 0.92123   3
  14 -16  -6 3.79142 1.15012   2
 -16   2  -9 6.24651 0.82167   2
  14 -16  -9-0.08714 1.02368   1
  14 -16  -9 3.92284 1.43877   2
  14 -16 -12-2.62223 1.68917   2
  16  -1 -10 0.63315 1.51557   2
  -1 -15 -10 0.73934 1.32252   2
  -1 -15  -7 0.00832 1.13098   2
  -1 -15  -7-0.26490 0.40919   1
 -15  16  -7 0.08836 0.80237   2
 -15  16  -4 32.9445 0.91042   2
   1  15   4 31.6113 1.03980   2
  -1 -15  -4 34.2793 1.15240   2
  16  -1  -1 12.0824 0.73005   3
  -1 -15  -1 12.6842 0.83959   2
 -15  16  -1 11.6963 0.85492   2
   1  15   1 12.0845 0.84175   2
  15 -16   1 13.9745 0.84245   2
  16  -1  -1 13.7962 0.85746   1
 -16   1  -2 3.40005 0.66000   1
 -15  16   2 3.78702 0.81069   1
  -1 -15   5 6.02351 0.91943   3
  15 -16  -5 5.39292 0.82697   1
  15 -16  -5 7.73176 1.08178   2
 -16   1  -8 4.73837 0.70798   2
  15 -16  -8 5.41928 1.34480   2
  15 -16  -8 5.90507 1.00647   1
  15 -16 -11 1.99205 1.62336   2
  16   0 -11 2.39125 1.59007   2
   0 -16  -8 4.41390 1.28833   2
   0 -16  -8 2.05406 0.47877   1
 -16  16  -8 2.54991 0.87349   2
   0  16   5 11.6664 0.86633   2
  16   0  -5 12.5636 0.93838   3
  16 -16   5 12.4988 0.71047   3
 -16  16  -5 11.8483 0.72404   2
   0 -16  -5 12.7527 1.06354   2
  16   0  -2 20.0527 0.85089   3
 -16  16  -2 19.4689 0.85872   2
   0  16   2 20.2206 0.99516   2
  16 -16   2 18.9848 0.80723   2
   0 -16  -2 19.4692 0.94296   2
 -16   0  -1 29.0545 0.91128   1
 -16  16   1 28.6842 1.00805   2
  16 -16  -1 28.5727 1.07224   2
   0 -16   4 26.5528 1.01759   3
  16 -16  -4 26.3488 1.23900   2
  16 -16  -4 25.4843 0.98863   1
  16 -16  -7 7.43956 0.97604   1
   0 -16   7 9.81920 1.06261   3
  16 -16  -7 10.0697 1.28043   2
 -16   0  -7 6.36273 0.49909   2
  16 -16 -10-0.80662 1.51849   2
  17 -16 -12 1.90175 1.73046   2
  17 -16  -9 0.49165 1.07183   1
  17 -16  -9 1.55116 1.44172   2
  17 -16  -6 7.64880 0.92388   1
  17 -16  -6 7.40779 1.20909   2
   1 -17   6 7.12702 0.98231   3
 -16  -1  -3 9.33753 0.32527   3
  16   1   3 9.94108 0.38864   2
  -1  17  -3 9.23092 0.82455   2
 -16  -1  -3 9.34055 0.66641   1
  -1  17   0 0.07164 0.80081   2
  16   1   0 0.36550 0.76129   1
  16   1   0 0.84790 0.60928   3
  17 -16   0 0.00503 0.85829   2
 -16  -1   0 0.01011 0.60383   3
 -17  16   0 0.61181 0.80191   2
  17 -16   3 24.2647 0.79509   2
  -1  17   3 23.3670 0.54656   1
  16   1  -3 24.0207 0.93484   3
  -1  17   3 24.3665 1.04665   2
 -17  16  -3 23.8222 0.87290   2
   1 -17  -3 23.4881 1.04417   2
  17 -16   6 1.72253 0.64886   3
  -1  17   6 3.03293 0.90788   2
   1 -17  -6 2.42866 1.08849   2
 -17  16  -6 1.87648 0.70443   2
   1 -17  -9 1.51411 1.34545   2
  17 -15 -10 0.66012 1.51767   2
  17 -15  -7 11.7360 1.04430   1
   2 -17   7 12.6289 1.05246   3
  17 -15  -7 12.8018 1.36040   2
 -15  -2  -7 9.86069 0.57754   2
 -15  -2  -7 9.52937 0.51297   3
  17 -15  -4 7.08026 0.86496   1
   2 -17   4 8.83299 0.87172   3
  15   2   1 9.90432 0.73722   1
 -17  15   1 9.22738 0.86596   1
 -15  -2  -1 8.89260 0.58687   3
 -17  15   1 9.07632 0.86355   2
  17 -15  -1 9.05403 0.93133   2
  15   2  -2 21.7188 0.85532   3
  17 -15   2 22.4197 0.78632   2
 -17  15  -2 21.6691 0.84594   2
   2 -17  -2 20.3954 0.98479   2
  -2  17   2 20.7388 1.02599   2
  15   2  -5 30.3984 1.11573   3
  17 -15   5 31.3330 0.84548   3
 -17  15  -5 32.0658 0.86261   2
  -2  17   5 29.4022 1.06263   2
   2 -17  -5 29.4343 1.24228   2
   2 -17  -8 0.62826 1.30031   2
   2 -17  -8 1.74846 0.51358   1
 -17  15  -8 2.45783 0.80864   2
   2 -17 -11-0.27573 1.53767   2
  15   2 -11-0.16366 1.58016   2
  17 -14 -11 0.92216 1.62205   2
 -14  -3  -8 1.26919 0.57117   3
 -14  -3  -8-0.27425 0.71810   2
  17 -14  -8-2.36625 1.09700   1
  17 -14  -8-3.32874 1.36380   2
   3 -17   5 5.08411 0.87537   3
  17 -14  -5 4.98527 0.87481   1
  17 -14  -5 4.74822 1.08121   2
 -14  -3  -5 4.02786 0.41498   2
  -3  17  -2 0.14236 0.78508   2
  14   3   2 0.51694 0.47621   2
 -14  -3  -2 1.14783 0.59596   1
 -17  14   2-0.20230 0.81951   1
 -14  -3  -2 0.50652 0.43258   3
 -17  14   2-0.76813 0.86131   2
  17 -14  -2-0.15953 0.89792   2
  14   3  -1 94.2340 1.76116   3
 -14  -3   1 92.6235 1.78951   3
   3 -17  -1 95.2052 1.86199   2
  17 -14   1 96.1702 1.80621   2
  -3  17   1 93.4279 1.89287   2
 -17  14  -1 95.4212 1.78079   2
   3 -17  -4 13.3897 1.05397   2
  -3  17   4 13.9519 0.91369   2
 -17  14  -4 14.7067 0.67740   2
   3 -17  -7 5.21111 0.52205   1
 -17  14  -7 5.94469 0.74835   2
   3 -17  -7 4.47723 1.24714   2
   3 -17 -10 0.98443 1.43978   2
  17 -13 -12-0.23346 1.68966   2
 -13  -4  -9 0.50099 0.85165   2
  17 -13  -9-0.76622 1.13981   1
  17 -13  -9-0.25903 1.43222   2
   4 -17   6 5.86496 0.92368   3
  17 -13  -6 6.45124 1.15263   2
  17 -13  -6 5.80444 0.94951   1
 -13  -4  -6 4.68637 0.53426   2
  17 -13  -3 2.30503 0.85713   1
 -13  -4  -3 1.76756 0.51289   1
  -4  17  -3 1.86572 0.75943   2
  13   4   3 1.91122 0.50268   2
 -17  13   0 24.2827 0.88407   2
  17 -13   0 23.9905 0.92010   2
 -13  -4   0 22.7238 0.78069   3
  13   4  -3 1.66049 0.77608   3
 -17  13  -3 1.28931 0.63518   2
   4 -17  -3 1.24036 0.98867   2
  -4  17   3 1.85095 0.87383   2
  -4  17   3 2.32184 0.48292   1
  17 -13   3 1.78984 0.52531   2
 -17  13  -6 2.71402 0.61992   2
  -4  17   6 3.85523 0.93428   2
   4 -17  -6 2.25417 1.10220   2
   4 -17  -9-2.28269 1.37254   2
  13   4 -12-0.84551 1.54213   2
  17 -12 -10 0.44437 1.49097   2
 -12  -5  -7 0.41665 0.68461   2
   5 -17   7 0.29338 0.97587   3
 -12  -5  -7 0.25543 0.55081   3
  17 -12  -7 0.03302 1.02158   1
  17 -12  -4 22.2541 1.00079   1
   5 -17   4 21.8698 0.92439   3
 -12  -5  -4 20.2960 0.61559   2
  12   5   4 20.2044 0.61468   2
  -5  17  -4 20.4821 0.89609   2
 -17  12   1 17.7443 0.91371   1
  12   5   1 17.8909 0.70521   1
 -12  -5  -1 17.1442 0.64948   3
   5 -17   1 17.6564 0.85497   2
 -17  12   1 17.5766 0.88431   2
  17 -12  -1 18.0374 0.93054   2
  12   5   1 17.2988 0.65268   2
  -5  17   2 64.0481 1.49333   2
 -17  12  -2 63.4164 1.24910   2
  17 -12   2 64.2641 1.24409   2
   5 -17  -2 64.9935 1.50644   2
  12   5  -2 63.1509 1.36781   3
 -12  -5   2 62.3035 1.39413   3
 -17  12  -5 0.18658 0.51759   2
  12   5  -5 1.75626 0.84922   3
  17 -12   5-0.15812 0.47378   3
  -5  17   5 1.54289 0.85122   2
   5 -17  -5 1.66327 1.02197   2
   5 -17  -8 0.31638 0.61903   1
 -17  12  -8 0.99062 0.70665   2
   5 -17  -8 0.98535 1.30247   2
   5 -17 -11-1.24278 1.56090   2
  17 -11 -11-3.67960 1.62417   2
  17 -11  -8 1.47483 1.32099   2
 -11  -6  -8 1.55304 0.64276   3
 -11  -6  -8 1.84670 0.81567   2
   6 -17   5 13.4863 0.89442   3
  17 -11  -5 13.8327 1.14094   2
 -11  -6  -5 13.4319 0.61697   2
  17 -11  -5 12.9128 0.93575   1
  -6  17  -2 9.24963 0.80149   2
  17 -11  -2 7.00700 0.88127   1
 -17  11   2 6.38194 0.87240   1
  11   6   2 7.97849 0.58475   2
  17 -11  -2 7.67506 0.92961   2
 -11  -6   1 23.2342 0.85397   3
  17 -11   1 23.5926 0.80205   2
 -17  11  -1 24.5028 0.76291   2
  -6  17   1 23.6798 1.03627   2
 -11  -6   4 2.72831 0.83145   3
  -6  17   4 1.80305 0.84379   2
  17 -11   4 2.17597 0.39926   3
   6 -17  -4 2.92210 1.03675   2
 -17  11  -4 1.68644 0.51473   2
   6 -17  -7 5.22866 0.65418   1
 -17  11  -7 5.77340 0.62862   2
   6 -17  -7 3.63665 1.24154   2
   6 -17 -10 1.43887 1.47818   2
  17 -10 -12 0.28053 1.64954   2
  17 -10  -9-0.85672 1.39963   2
 -10  -7  -9 1.44980 0.92845   2
  17 -10  -6 3.53947 1.16602   2
   7 -17   6 3.12314 0.87105   3
 -10  -7  -6 2.43238 0.66693   2
  17 -10  -3 3.52234 0.84997   1
 -10  -7  -3 3.63948 0.55237   2
  -7  17  -3 2.80581 0.75716   2
  10   7   3 3.62290 0.62677   2
 -10  -7   0 5.86401 0.65594   3
 -17  10   0 6.09765 0.70033   2
  17 -10   0 5.76505 0.72541   2
 -17  10  -3 16.9156 0.56541   2
  -7  17   3 17.7388 0.99377   2
   7 -17  -3 17.3688 1.11432   2
  -7  17   3 18.9296 0.68147   1
 -17  10  -6 2.37962 0.50680   2
   7 -17  -6 1.93017 1.13404   2
   7 -17  -6 2.81591 0.61472   1
   7 -17  -9-0.07693 0.72788   1
 -17  10  -9 0.93193 0.80914   2
   7 -17  -9 0.93260 1.39575   2
  17  -9 -10-1.38530 1.49657   2
  17  -9  -7 5.42353 1.26883   2
   8 -17   7 7.41853 0.95445   3
  -9  -8  -7 7.19056 0.84213   2
  17  -9  -4 62.9781 1.50594   1
  -8  17  -4 64.8582 1.39557   2
  -9  -8  -4 64.4739 1.28463   2
   9   8   4 62.5527 1.26612   2
   8 -17   1 22.2121 0.91088   2
   9   8   1 20.1631 0.74319   2
  -8  17  -1 20.9062 0.91710   2
  17  -9  -1 20.6246 0.91874   2
  17  -9   2 15.1316 0.57630   2
   8 -17  -2 15.8042 1.05473   2
  -8  17   2 14.8518 0.95432   2
 -17   9  -2 15.7911 0.54928   2
   9   8  -5 8.33149 0.86506   3
  -9  -8   5 7.57907 0.90250   3
  -8  17   5 5.58832 0.93144   2
   8 -17  -5 9.80968 1.09054   2
 -17   9  -5 6.62915 0.44888   2
 -17   9  -8 6.05749 0.57661   2
   8 -17  -8 5.68837 0.76771   1
   8 -17  -8 6.88545 1.32365   2
 -17   9  -8 5.26791 0.72136   2
   8 -17 -11-0.20491 1.59918   2
  17  -8 -11-3.28295 1.59933   2
  17  -8  -8 5.69909 1.34762   2
  -8  -9  -8 3.19405 0.91164   2
  -9  17  -5 13.7250 0.85045   2
   9 -17   5 14.3125 0.85038   3
   8   9   5 13.0964 0.71321   2
  17  -8  -5 13.3069 1.15941   2
  -8  -9  -5 12.4463 0.76117   2
   9 -17   2 21.4455 0.87647   2
   8   9   2 21.4192 0.55138   1
  -9  17  -2 20.8760 0.85286   2
  -8  -9  -2 21.9138 0.72852   2
   8   9   2 20.4945 0.78287   2
  17  -8  -2 21.3010 1.01911   2
  17  -8   1 15.1490 0.64783   2
  -8  -9   1 15.6633 0.80347   3
  -9  17   4 35.5517 1.15736   2
   9 -17  -4 36.2300 1.30562   2
  -8  -9   4 38.4463 1.13412   3
   9 -17  -7 11.8630 0.80016   1
 -17   8  -7 10.2153 0.53205   2
   9 -17  -7 10.0286 1.25689   2
 -17   8  -7 9.66412 0.62792   2
   9 -17 -10 1.25936 1.50200   2
  17  -7 -12 0.66509 1.62150   2
  17  -7  -9-1.32325 1.39321   2
  -7 -10  -9-1.44790 1.00311   2
  10 -17   6 0.17435 0.80462   3
  17  -7  -6 1.09495 1.16674   2
 -10  17  -6 2.29085 0.78755   2
  -7 -10  -6 3.45283 0.81068   2
   7  10   3 27.0300 0.89079   2
  17  -7  -3 25.8949 1.05893   1
 -10  17  -3 25.3556 0.90464   2
  -7 -10  -3 26.1585 0.84366   2
 -17   7   0 3.89811 0.79613   1
  10 -17   0 3.83843 0.86264   2
 -10  17   0 3.31854 0.89723   2
  17  -7   0 3.14344 0.70482   2
   7  10   0 2.93079 0.68947   2
  -7 -10   3 6.73314 0.85713   3
  10 -17  -3 6.69127 1.04582   2
 -10  17   3 6.20843 0.92964   2
 -10  17   3 5.71835 0.69557   1
 -17   7  -6 1.90813 0.37094   2
  10 -17  -6 3.04055 0.73348   1
  10 -17  -6 2.92993 1.09291   2
 -17   7  -6 1.59416 0.43436   2
  10 -17  -9 0.93219 0.87060   1
  10 -17  -9 2.99751 1.41711   2
 -17   7  -9 0.01608 0.80222   2
  10 -17 -12 1.50831 1.68679   2
  17  -6 -10 2.80741 1.48295   2
  -6 -11 -10-0.03642 1.09545   2
  11 -17   7 11.5804 0.89942   3
  -6 -11  -7 10.6718 0.96118   2
 -11  17  -7 10.7690 0.91823   2
  -6 -11  -4 3.09010 0.75741   2
 -11  17  -4 2.55808 0.72669   2
   6  11   4 1.84831 0.68580   2
  11 -17   1 41.8612 1.09432   2
   6  11   1 40.9014 1.01567   2
  -6 -11  -1 40.4875 1.00738   2
 -11  17  -1 40.4837 1.12399   2
  17  -6  -1 38.3016 1.13665   1
 -11  17   2 5.36542 0.72581   1
  17  -6   2 6.38516 0.41809   2
 -11  17   2 5.91310 0.89214   2
  11 -17  -5 21.0268 1.18085   2
  11 -17  -5 23.5218 0.85597   1
  -6 -11   5 24.7152 1.02578   3
 -17   6  -8 0.13634 0.67199   2
  11 -17  -8 1.71673 1.30131   2
  11 -17  -8 1.09824 0.85356   1
  11 -17 -11 4.16250 1.62613   2
  17  -5 -11 1.27446 1.59148   2
  -5 -12  -8 1.68434 1.03172   2
  17  -5  -8-0.24197 1.35470   2
 -12  17  -8 1.59664 0.92530   2
  12 -17   5-0.10190 0.70767   3
   5  12   5 0.58143 0.71397   2
  17  -5  -5-0.84727 0.83438   3
  -5 -12  -5-0.76326 0.84736   2
 -12  17  -5 1.67549 0.74450   2
  12 -17   2 65.0672 1.37047   2
  -5 -12  -2 62.3115 1.34666   2
 -12  17  -2 66.4562 1.38840   2
   5  12   2 62.4118 1.37885   2
   5  12  -1 17.5060 0.82046   2
 -17   5  -1 16.7872 0.84874   1
  12 -17  -1 15.9320 0.99156   2
  17  -5   1 16.8865 0.61758   2
 -12  17   4 14.9355 0.97142   2
  12 -17  -4 15.5440 1.09964   2
  -5 -12   4 15.2357 0.93505   3
 -17   5  -7 1.20656 0.37903   2
 -17   5  -7 1.01689 0.53120   2
  12 -17  -7 0.25822 1.25832   2
  12 -17  -7 0.41768 0.81830   1
  12 -17 -10 4.99577 1.53025   2
  17  -4 -12-1.35202 1.63186   2
  -4 -13  -9-1.62513 1.16525   2
  17  -4  -9 1.26236 1.41720   2
  13 -17   6 3.41221 0.79063   3
 -13  17  -6 3.78634 0.78431   2
  -4 -13  -6 3.66045 0.98406   2
  -4 -13  -3 1.39901 0.77749   2
 -13  17  -3 1.11772 0.71484   2
  17  -4  -3 1.80553 0.74601   3
   4  13   3 2.68586 0.79805   2
  17  -4   0 12.1123 0.63161   3
   4  13   0 12.3718 0.80391   2
  17  -4   0 12.4386 0.85147   1
 -17   4   0 12.1484 0.83717   1
  13 -17   0 13.6879 0.93199   2
 -13  17   0 11.8476 0.93574   2
 -13  17   3 1.51201 0.87107   2
 -13  17   3 1.72972 0.76494   1
  -4 -13   3 0.94787 0.80837   3
  13 -17  -6 5.94524 0.82078   1
  13 -17  -6 4.98009 1.15913   2
  -4 -13   6 5.96822 0.97154   3
  13 -17  -9 0.04413 0.97125   1
  13 -17  -9-0.75028 1.41366   2
  13 -17 -12 1.27247 1.69983   2
  17  -3 -10-0.15571 1.50467   2
  -3 -14 -10-2.06751 1.27851   2
  -3 -14  -7 9.68234 1.11051   2
  14 -17   7 8.09629 0.82607   3
 -14  17  -7 9.97131 0.87638   2
 -14  17  -4 18.4431 0.79786   2
   3  14   4 17.4382 0.86127   2
  -3 -14  -4 17.8533 0.94574   2
  17  -3  -1 108.867 1.95370   3
  17  -3  -1 106.467 2.05685   1
 -14  17  -1 107.415 2.03744   2
   3  14   1 108.563 2.02277   2
  14 -17   1 109.054 2.02488   2
  -3 -14  -1 105.224 2.01117   2
  17  -3   2 1.32946 0.37374   2
 -17   3  -2 0.25261 0.71317   1
 -14  17   2 0.57817 0.75163   1
  -3 -14   5 8.14811 0.93597   3
  14 -17  -5 8.45763 0.82326   1
  14 -17  -5 7.06630 1.12087   2
 -17   3  -8-0.00250 0.64446   2
  14 -17  -8-1.04772 1.34623   2
  14 -17  -8 0.97302 0.93883   1
  14 -17 -11 5.93894 1.63517   2
  17  -2 -11 1.36945 1.60592   2
  -2 -15  -8 1.81157 1.18131   2
  -2 -15  -8 1.89639 0.46027   1
 -15  17  -8 3.75629 0.90705   2
  15 -17   5 17.3219 0.78974   3
  17  -2  -5 17.7389 0.97787   3
 -15  17  -5 17.2954 0.79053   2
   2  15   5 16.4519 0.88789   2
  -2 -15  -5 16.7705 1.04960   2
  17  -2  -2 17.0043 0.80413   3
  -2 -15  -2 17.8285 0.87616   2
  15 -17   2 17.0967 0.81903   2
 -15  17  -2 17.6582 0.89019   2
   2  15   2 16.2638 0.94653   2
  17  -2   1 15.9502 0.56790   3
   2  15  -1 14.8838 0.84574   2
 -15  17   1 15.3334 0.91774   2
  15 -17  -1 14.6778 1.01134   2
 -17   2  -1 15.7399 0.78769   1
  15 -17  -4 12.5835 0.84909   1
  -2 -15   4 13.7364 0.93283   3
 -15  17   4 14.3470 0.99854   2
  15 -17  -4 13.8961 1.10226   2
  15 -17  -7 6.27701 0.93160   1
  15 -17  -7 6.38776 1.30540   2
  -2 -15   7 7.51819 1.04180   3
  15 -17 -10-0.16633 1.54136   2
  -1 -16  -9-0.03071 1.31394   2
  16 -17   6 0.40617 0.68816   3
  -1 -16  -6 3.11482 1.09309   2
   1  16   6 1.55211 0.87611   2
 -16  17  -6 0.12715 0.74128   2
  16 -17   3 36.6925 0.95605   2
  17  -1  -3 34.3221 1.06739   3
   1  16   3 35.9403 1.12956   2
  -1 -16  -3 34.2286 1.09565   2
 -16  17  -3 35.4526 1.00764   2
  17  -1   0 0.31858 0.78105   1
  17  -1   0-0.44438 0.59155   3
  -1 -16   0-0.08210 0.79696   2
   1  16   0-0.02777 0.77827   2
 -16  17   0 0.70562 0.79161   2
  16 -17   0 0.77404 0.87403   2
 -16  17   3 9.00370 0.85471   1
  -1 -16   6 4.42253 0.97935   3
  16 -17  -6 6.28508 0.88752   1
  16 -17  -6 4.32135 1.21371   2
  16 -17  -9 3.65159 1.05850   1
  16 -17  -9 2.50236 1.44331   2
  16 -17 -12 3.90437 1.74316   2
   0 -17 -10 0.42184 1.39419   2
  17 -17   7 2.04937 0.70213   3
 -17  17  -7 2.70691 0.81271   2
   0 -17  -7 2.19389 1.20165   2
   0  17   4 98.5855 1.95108   2
   0 -17  -4 97.9628 2.01283   2
 -17  17  -4 97.3386 1.82980   2
  17   0  -1 14.9867 0.92494   1
  17   0  -1 14.7559 0.74915   3
 -17  17  -1 16.8280 0.86190   2
   0  17   1 14.6975 0.93339   2
  17 -17   1 15.0144 0.89442   2
   0 -17  -1 15.9941 0.91085   2
 -17  17   2 31.9261 1.04129   1
 -17   0  -2 30.5007 0.88595   1
  17 -17  -2 32.8814 1.20110   2
   0 -17   5 33.0790 1.15260   3
  17 -17  -5 33.1178 1.31515   2
  17 -17  -5 30.8748 1.10217   1
  17 -17  -8 9.17233 1.05436   1
  17 -17  -8 7.51615 1.42195   2
 -17   0  -8 5.56532 0.46701   2
  17 -17 -11 3.80617 1.68677   2
  18 -17 -10 1.88917 1.59051   2
  18 -17  -7 9.89590 1.02385   1
   1 -18   7 10.3312 1.09208   3
  18 -17  -7 10.6576 1.36448   2
  18 -17  -4 44.6356 1.22182   1
   1 -18   4 44.2749 1.24531   3
 -17  -1  -1 30.3649 0.77824   3
  18 -17  -1 30.6228 1.15884   2
 -18  17   1 29.9759 1.03487   2
 -18  17   1 30.1614 1.05790   1
  17   1   1 29.2570 0.95956   1
  17   1  -2 14.4076 0.84088   3
  18 -17   2 13.9203 0.77144   2
   1 -18  -2 13.7824 0.91612   2
  -1  18   2 14.3994 1.02069   2
 -18  17  -2 14.4376 0.83865   2
  18 -17   5 26.7814 0.81608   3
  -1  18   5 24.4506 1.04523   2
 -18  17  -5 24.4084 0.85914   2
   1 -18  -5 22.7273 1.18743   2
 -18  17  -8 12.2674 0.91595   2
   1 -18  -8 11.3576 1.38116   2
  17   1 -11 0.06146 1.61849   2
  18 -16 -11 2.33058 1.65291   2
  18 -16  -8 4.76039 1.07144   1
 -16  -2  -8 2.92830 0.55306   2
   2 -18   8 6.08724 1.10188   3
  18 -16  -8 4.92689 1.40930   2
   2 -18   5 8.71935 0.93978   3
  18 -16  -5 8.14084 0.91863   1
  18 -16  -5 9.50367 1.15150   2
  -2  18  -2 11.1143 0.85151   2
 -18  16   2 9.60270 0.87274   1
 -16  -2  -2 9.97686 0.66801   1
 -16  -2  -2 11.2076 0.49871   3
  16   2   2 10.2786 0.51950   2
 -18  16   2 9.82199 0.91469   2
  18 -16  -2 10.9406 0.98954   2
   2 -18  -1 2.00504 0.83367   2
  16   2  -1 2.79760 0.68827   3
 -16  -2   1 2.71106 0.69874   3
 -18  16  -1 2.51669 0.75826   2
  18 -16   1 1.75686 0.81762   2
  -2  18   1 1.36368 0.89854   2
  -2  18   4 43.6514 1.24370   2
   2 -18  -4 44.9536 1.35718   2
 -18  16  -4 47.2644 1.08216   2
 -18  16  -7 5.29278 0.78372   2
   2 -18  -7 6.03077 1.26193   2
   2 -18 -10 2.26828 1.46841   2
  18 -15 -12 2.47039 1.71016   2
  18 -15  -9-2.94514 1.14077   1
  18 -15  -9 0.60315 1.48218   2
   3 -18   6 16.8389 1.04250   3
 -15  -3  -6 13.1872 0.47258   3
  18 -15  -6 17.3476 1.28201   2
  18 -15  -6 16.2326 1.00944   1
 -15  -3  -6 13.3318 0.50311   2
  18 -15  -3 7.32771 0.88070   1
 -15  -3  -3 7.65231 0.59748   1
  15   3   3 7.59172 0.50161   2
  -3  18  -3 8.47098 0.84098   2
  15   3   0 5.69422 0.78099   1
 -15  -3   0 6.51979 0.65337   3
  -3  18   0 6.29103 0.87105   2
 -18  15   0 6.99868 0.79689   2
  18 -15   0 5.68043 0.85109   2
  -3  18   3 2.60649 0.44302   1
  15   3  -3 2.03344 0.77036   3
  18 -15   3 2.93753 0.57899   2
  -3  18   3 2.06566 0.90573   2
 -18  15  -3 3.23868 0.69471   2
   3 -18  -3 2.27892 0.96161   2
  18 -15   6 6.65296 0.60783   3
  -3  18   6 7.17625 0.95342   2
   3 -18  -6 5.80332 1.18391   2
 -18  15  -6 6.87229 0.68390   2
   3 -18  -9 0.28103 1.40698   2
  18 -14 -10-1.69120 1.58531   2
   4 -18   7 5.52741 1.01482   3
 -14  -4  -7 4.97983 0.52120   3
 -14  -4  -7 6.10556 0.60184   2
  18 -14  -7 5.05487 1.31302   2
  18 -14  -7 3.57386 1.03652   1
  14   4   4 0.14067 0.40608   2
   4 -18   4-0.16344 0.83403   3
 -14  -4  -4 0.25608 0.51921   1
  18 -14  -4 0.21584 0.84929   1
  -4  18  -4-0.02923 0.78011   2
   4 -18   1 1.95633 0.76410   2
  14   4   1 2.56333 0.66387   1
 -18  14   1 1.96082 0.84589   1
 -14  -4  -1 1.84444 0.55388   3
  18 -14  -1 2.33262 0.88385   2
 -18  14   1 2.55763 0.80621   2
 -14  -4   2 53.8708 1.28567   3
  14   4  -2 56.5841 1.26667   3
  -4  18   2 55.7997 1.42974   2
 -18  14  -2 56.4161 1.20276   2
   4 -18  -2 56.0865 1.39762   2
  18 -14   2 55.7684 1.17514   2
  18 -14   5 9.20327 0.57554   3
  14   4  -5 8.10222 0.90448   3
   4 -18  -5 8.09127 1.09849   2
  -4  18   5 9.42905 0.91708   2
 -18  14  -5 8.72303 0.63915   2
   4 -18  -8 0.11171 0.57568   1
   4 -18  -8 0.18724 1.28936   2
 -18  14  -8 1.24199 0.76799   2
   4 -18 -11 0.45730 1.58642   2
  18 -13 -11 0.15136 1.62961   2
 -13  -5  -8 0.78928 0.60486   3
 -13  -5  -8 0.52547 0.72909   2
   5 -18   8-0.02676 1.04569   3
  18 -13  -8 0.87282 1.32667   2
  18 -13  -8-0.52557 1.09842   1
   5 -18   5 5.75453 0.87342   3
  18 -13  -5 5.66744 1.09528   2
  18 -13  -5 5.50502 0.90343   1
 -13  -5  -5 4.29227 0.50628   2
 -18  13   2 4.60926 0.87705   1
  18 -13  -2 4.10667 0.88172   1
  -5  18  -2 4.22302 0.81187   2
  13   5   2 3.95127 0.55138   2
  18 -13  -2 4.22657 0.96321   2
 -13  -5   1 11.0838 0.76207   3
  -5  18   1 11.2024 0.97071   2
  18 -13   1 11.3314 0.77863   2
 -18  13  -1 11.8887 0.71141   2
 -18  13  -4 2.49725 0.58851   2
   5 -18  -4 3.32683 1.03053   2
  -5  18   4 2.64272 0.86882   2
   5 -18  -7 0.53587 0.56632   1
 -18  13  -7 0.95687 0.66544   2
   5 -18  -7 1.11260 1.23131   2
   5 -18 -10-1.52502 1.48506   2
  18 -12 -12 2.38840 1.71060   2
  18 -12  -9 2.84692 1.45554   2
 -12  -6  -9 2.85354 0.86029   2
  18 -12  -6 10.8302 1.03484   1
   6 -18   6 10.5162 0.95508   3
  18 -12  -6 10.6565 1.23135   2
 -12  -6  -6 9.67436 0.63079   2
  -6  18  -3 11.3631 0.84114   2
  12   6   3 11.2419 0.64170   2
  18 -12  -3 11.1499 0.92543   1
 -18  12   0 42.6190 1.06918   2
  18 -12   0 43.2433 1.10630   2
 -12  -6   0 41.2947 1.01552   3
  18 -12   3 40.6138 0.84502   2
 -18  12  -3 40.4976 0.90358   2
  -6  18   3 39.2333 1.17903   2
   6 -18  -3 39.1863 1.32481   2
  -6  18   3 38.6860 0.90054   1
   6 -18  -6 6.66607 1.16003   2
 -18  12  -6 6.48235 0.58504   2
 -18  12  -9 1.91728 0.80761   2
   6 -18  -9-1.58304 1.41981   2
  12   6 -12 0.09034 1.53592   2
  18 -11 -10-0.23948 1.50218   2
   7 -18   7 0.20161 0.93321   3
  18 -11  -7-0.55228 1.25432   2
 -11  -7  -7 0.36233 0.74283   2
  18 -11  -7 0.64019 1.04753   1
 -11  -7  -4 6.80494 0.56323   2
  -7  18  -4 6.53106 0.78223   2
  11   7   4 6.12937 0.57701   2
 -11  -7  -4 5.52563 0.40355   1
  18 -11  -4 5.88200 0.92785   1
 -18  11   1 1.56517 0.80551   1
  11   7   1 2.46091 0.61268   1
  18 -11  -1 2.34975 0.83323   2
  -7  18  -1 2.10675 0.80302   2
   7 -18   1 2.50713 0.80650   2
  11   7   1 2.15325 0.58569   2
 -11  -7   2 29.4016 0.99234   3
 -18  11  -2 29.2000 0.76104   2
  -7  18   2 27.2975 1.12487   2
  18 -11   2 28.3269 0.77830   2
   7 -18  -2 29.2767 1.14179   2
  11   7  -5 3.63285 0.84588   3
 -18  11  -5 2.93131 0.49791   2
  -7  18   5 3.93490 0.91427   2
   7 -18  -5 3.18763 1.06454   2
 -18  11  -8 0.52380 0.64046   2
   7 -18  -8 1.57732 0.70013   1
   7 -18  -8 1.23982 1.34187   2
 -18  11  -8 1.17257 0.70670   2
   7 -18 -11 1.41229 1.59760   2
  18 -10 -11-0.37443 1.59313   2
  18 -10  -8 2.56800 1.35284   2
 -10  -8  -8 0.91861 0.64977   3
 -10  -8  -8 2.18689 0.86745   2
  18 -10  -5 1.45274 0.90362   1
   8 -18   5 1.42073 0.79171   3
 -10  -8  -5 0.59297 0.62525   2
  18 -10  -5 1.31222 1.07936   2
  10   8   5 0.59983 0.58306   2
  -8  18  -5-0.34762 0.77300   2
   8 -18   2 31.1089 1.01532   2
  18 -10  -2 32.5505 1.09940   1
  -8  18  -2 31.5784 1.00860   2
  10   8   2 31.1577 0.87558   2
  18 -10  -2 33.4064 1.12405   2
 -10  -8   1 23.8407 0.85918   3
  18 -10   1 23.0932 0.79545   2
 -18  10  -1 23.6614 0.73995   2
  18 -10   4 3.96875 0.31319   3
 -10  -8   4 3.07290 0.84700   3
  -8  18   4 3.44274 0.87656   2
   8 -18  -4 3.45277 1.04032   2
 -18  10  -4 4.06777 0.42045   2
 -18  10  -7-0.06119 0.55478   2
   8 -18  -7 0.08317 0.69609   1
   8 -18  -7 0.74502 1.26718   2
 -18  10  -7-0.19075 0.57977   2
   8 -18 -10 0.23256 1.51279   2
  18  -9 -12-0.31485 1.66425   2
  18  -9  -9 1.74733 1.46646   2
  -9  -9  -9 0.30316 0.94998   2
   9 -18   6 0.24174 0.84956   3
  18  -9  -6 0.25059 1.14865   2
  -9  -9  -6 0.41989 0.74648   2
  -9  18  -6 0.31613 0.81762   2
  18  -9  -3 16.6264 1.06671   2
   9   9   3 17.3602 0.79139   2
  -9  18  -3 16.6282 0.86376   2
  -9  -9  -3 16.4478 0.69344   2
  18  -9  -3 18.6500 0.98531   1
  18  -9   0 78.8403 1.57579   2
   9 -18   0 82.4945 1.68416   2
 -18   9  -3 18.5686 0.48568   2
  -9  18   3 17.9824 0.99645   2
   9 -18  -3 22.0618 1.13713   2
  -9  18   3 19.7464 0.75015   1
 -18   9  -6-0.20235 0.43368   2
   9 -18  -6-0.89729 0.66618   1
   9 -18  -6 0.48080 1.14149   2
 -18   9  -6-0.07741 0.45310   2
 -18   9  -9-2.95266 0.79541   2
   9 -18  -9-0.60526 1.43109   2
   9 -18  -9-1.41141 0.83725   1
   9 -18 -12 2.16618 1.72203   2
  18  -8 -10-0.56368 1.51547   2
  10 -18   7-0.04257 0.87745   3
  18  -8  -7 1.29121 1.26682   2
  -8 -10  -7 0.95985 0.86763   2
 -10  18  -7 0.77311 0.89401   2
  18  -8  -4 4.39694 0.94391   1
 -10  18  -4 4.01971 0.75997   2
  -8 -10  -4 4.33354 0.70167   2
   8  10   4 4.56162 0.65996   2
  10 -18   1 30.3418 0.99978   2
   8  10   1 29.0209 0.87163   2
  18  -8  -1 28.8047 1.01295   2
 -10  18  -1 29.8687 1.02061   2
 -10  18   2 17.5989 0.99615   2
  18  -8   2 16.8150 0.58345   2
 -10  18   5 0.85101 0.93167   2
  -8 -10   5 2.00717 0.87422   3
  10 -18  -5 0.30460 1.06060   2
 -18   8  -8 0.57053 0.51130   2
 -18   8  -8-0.15849 0.64625   2
  10 -18  -8 2.51054 1.33455   2
  10 -18  -8 1.88629 0.82884   1
  10 -18 -11 1.32988 1.64672   2
  18  -7 -11 0.90985 1.55229   2
  -7 -11  -8 2.20027 0.97964   2
  18  -7  -8 2.54339 1.39623   2
 -11  18  -8 3.00574 0.96591   2
  11 -18   5 3.28234 0.78367   3
  -7 -11  -5 3.99518 0.78976   2
   7  11   5 3.19120 0.68052   2
 -11  18  -5 2.82637 0.76883   2
   7  11   2 24.1503 0.56859   1
   7  11   2 23.3015 0.86388   2
 -11  18  -2 22.8210 0.94156   2
  11 -18   2 24.2308 0.89826   2
  -7 -11  -2 22.4465 0.80740   2
  18  -7   1 1.86565 0.58570   2
 -18   7  -1 1.91133 0.79514   1
  -7 -11   4 6.30856 0.87697   3
 -11  18   4 6.65006 0.92351   2
  11 -18  -4 8.44096 1.08242   2
 -18   7  -7 1.10793 0.41123   2
 -18   7  -7 0.27936 0.50070   2
  11 -18  -7 0.24614 1.23815   2
  11 -18  -7 1.71832 0.80657   1
  11 -18 -10 1.85754 1.54243   2
  18  -6 -12 0.75410 1.65533   2
  18  -6  -9 2.80211 1.41840   2
  -6 -12  -9 0.58545 1.06573   2
  12 -18   6 6.32684 0.82455   3
  -6 -12  -6 6.12138 0.91961   2
 -12  18  -6 6.37988 0.83177   2
   6  12   3 43.8793 1.12258   2
  18  -6  -3 45.0234 1.27937   1
  -6 -12  -3 42.6840 1.08484   2
 -12  18  -3 44.3624 1.12562   2
 -18   6   0 30.7471 1.01357   1
   6  12   0 31.9935 0.96421   2
 -12  18   0 31.5296 1.09564   2
  12 -18   0 33.0952 1.09288   2
  12 -18  -3 14.0408 1.10180   2
 -12  18   3 13.7349 0.99364   2
 -12  18   3 12.8516 0.78585   1
  -6 -12   3 13.1891 0.88907   3
  12 -18  -6 15.5816 1.24268   2
  -6 -12   6 16.1384 1.05184   3
  12 -18  -6 14.6061 0.85831   1
  12 -18  -9 2.29818 0.94371   1
  12 -18  -9-1.12822 1.43162   2
  12 -18 -12 0.15246 1.73037   2
  18  -5 -10 0.84386 1.53411   2
  -5 -13 -10 0.40429 1.17470   2
  -5 -13  -7 1.50220 1.01385   2
  -5 -13  -7 0.16610 0.29893   1
  13 -18   7 0.07067 0.86013   3
 -13  18  -7 1.29415 0.85258   2
 -13  18  -4 4.00217 0.72631   2
   5  13   4 4.21887 0.74370   2
  -5 -13  -4 4.42050 0.79532   2
  18  -5  -1 21.9967 0.97426   1
   5  13   1 21.5344 0.86755   2
  13 -18   1 22.1373 0.89970   2
  -5 -13  -1 21.2106 0.83844   2
 -13  18  -1 20.7637 0.99837   2
  18  -5   2 2.25596 0.34569   3
 -13  18   2 1.34802 0.75462   1
  18  -5   2 2.26257 0.40086   2
  -5 -13   5 3.40585 0.92098   3
  13 -18  -5 2.95070 1.08138   2
  13 -18  -5 2.97806 0.73682   1
 -18   5  -8 1.13758 0.41521   2
  13 -18  -8 1.82680 1.34033   2
 -18   5  -8 1.26842 0.59440   2
  13 -18  -8 1.95246 0.92405   1
  13 -18 -11 0.13026 1.61054   2
  18  -4 -11-0.13712 1.62262   2
  -4 -14  -8 1.29542 1.13197   2
  -4 -14  -8-0.49272 0.43417   1
 -14  18  -8 1.46935 0.92516   2
  14 -18   5 16.1229 0.80959   3
 -14  18  -5 17.9540 0.83821   2
   4  14   5 15.5372 0.84560   2
  -4 -14  -5 15.0349 0.96868   2
  18  -4  -2 42.3982 1.07166   3
  14 -18   2 42.4048 1.09796   2
  -4 -14  -2 41.8477 1.10133   2
 -14  18  -2 40.9140 1.13657   2
   4  14   2 42.1653 1.15372   2
 -18   4  -1 3.34150 0.74348   1
  18  -4   1 3.99693 0.48763   3
  14 -18  -1 4.55398 0.99260   2
   4  14  -1 3.89521 0.76025   2
 -14  18   1 2.52170 0.87963   2
 -14  18   4 2.17819 0.92590   2
  14 -18  -4-0.15833 1.03930   2
  -4 -14   4 0.41698 0.86262   3
  14 -18  -7 8.04733 0.92659   1
  14 -18  -7 8.38892 1.27562   2
  -4 -14   7 11.9868 1.08788   3
  14 -18 -10-1.19646 1.53837   2
  -3 -15  -9 2.52803 1.24726   2
  15 -18   6 5.15653 0.79255   3
   3  15   6 2.79615 0.85441   2
 -15  18  -6 4.98463 0.79589   2
  -3 -15  -6 5.47107 1.03506   2
  -3 -15  -3 2.35718 0.83407   2
 -15  18  -3 2.00111 0.74235   2
  18  -3  -3 1.86779 0.76496   3
   3  15   3 2.10619 0.83371   2
  18  -3   0 4.53036 0.83335   1
  18  -3   0 4.65380 0.58392   3
  15 -18   0 4.90139 0.93487   2
   3  15   0 4.80595 0.77409   2
 -15  18   0 4.98749 0.88543   2
 -15  18   3 10.1719 0.92552   2
  -3 -15   3 10.3762 0.87963   3
 -15  18   3 8.72655 0.83100   1
  -3 -15   6 14.5075 1.02745   3
  15 -18  -6 11.6850 0.92705   1
  15 -18  -6 14.3084 1.27730   2
  15 -18  -9 1.68289 1.01482   1
  15 -18  -9 0.49434 1.44743   2
  15 -18 -12-2.16987 1.75138   2
  18  -2 -10 2.61889 1.52037   2
  -2 -16 -10-0.87501 1.36917   2
  16 -18   7 5.80753 0.78991   3
 -16  18  -7 5.62813 0.85090   2
  -2 -16  -7 5.60344 1.14682   2
   2  16   4 34.6009 1.07989   2
 -16  18  -4 36.1962 0.99960   2
  -2 -16  -4 34.6270 1.14753   2
  18  -2  -1 1.42473 0.65911   3
  -2 -16  -1 1.64530 0.79688   2
   2  16   1 1.87184 0.82157   2
 -16  18  -1 2.21411 0.85869   2
  16 -18   1 1.54097 0.82244   2
  18  -2  -1 2.34930 0.84809   1
 -18   2  -2 9.27062 0.75705   1
 -16  18   2 9.35469 0.86027   1
  16 -18  -2 9.08136 1.03516   2
  16 -18  -5 6.47971 0.87136   1
  16 -18  -5 9.27454 1.17129   2
  -2 -16   5 7.04017 0.93460   3
  16 -18  -8 4.50220 1.38294   2
  16 -18  -8 3.97585 1.00645   1
  16 -18 -11-2.90025 1.67530   2
  18  -1 -11 5.11460 1.64764   2
  -1 -17  -8 14.8084 1.35741   2
 -17  18  -8 17.5671 0.98971   2
  17 -18   5 15.5904 0.77234   3
 -17  18  -5 15.6790 0.79761   2
   1  17   5 13.5631 0.93397   2
  -1 -17  -5 14.6107 1.06997   2
  18  -1  -2 14.4515 0.83186   3
   1  17   2 13.5963 0.97409   2
  17 -18   2 13.5948 0.80926   2
  -1 -17  -2 13.9533 0.89201   2
 -17  18  -2 13.9019 0.89650   2
  18  -1   1 19.5536 0.64262   3
   1  17  -1 19.9408 0.90813   2
 -17  18   1 19.7973 0.96213   2
  17 -18  -1 18.8005 1.04611   2
 -18   1  -1 20.1699 0.87634   1
 -17  18   4 70.3393 1.66652   2
  17 -18  -4 69.4801 1.75679   2
  -1 -17   4 74.4636 1.61044   3
  17 -18  -7 5.43854 0.98173   1
  17 -18  -7 4.32877 1.33810   2
  -1 -17   7 5.38840 1.06733   3
  17 -18 -10 4.08738 1.58252   2
   0 -18  -9-0.38688 1.38142   2
  18 -18   6 1.51878 0.70116   3
   0 -18  -6-0.20626 1.14924   2
   0  18   6 0.83988 0.92615   2
 -18  18  -6 1.44848 0.76031   2
   0  18   3 0.02957 0.31269   1
  18   0  -3 0.82488 0.79175   3
 -18  18  -3 0.85367 0.77349   2
  18 -18   3 0.30315 0.66068   2
   0 -18  -3 0.57650 0.87183   2
   0  18   3 0.62321 0.89015   2
   0 -18   0 29.4479 1.03712   2
  18   0   0 31.5426 1.01001   1
  18   0   0 28.0872 0.83550   3
 -18  18   0 28.5525 1.02534   2
  18 -18   0 29.5444 1.12113   2
   0  18   0 29.2070 1.01800   2
   0  18  -3 0.05932 0.80697   2
 -18  18   3 0.29920 0.83766   1
 -18   0  -3 1.31548 0.67293   1
   0 -18   6 0.17940 0.95778   3
  18 -18  -6 0.26087 1.20573   2
  18 -18  -6 0.71883 0.92557   1
  18 -18  -9 1.32654 1.45137   2
  18 -18  -9-0.56452 1.09044   1
  18 -18 -12-0.50171 1.77684   2
  19 -18 -11 2.69636 1.69704   2
  19 -18  -8 6.13871 1.07739   1
   1 -19   8 5.28495 1.15071   3
  19 -18  -8 6.22936 1.46867   2
  19 -18  -5 42.9203 1.47697   2
  19 -18  -5 43.1193 1.24386   1
   1 -19   5 43.3826 1.31825   3
 -19  18   2 16.2076 0.96600   1
 -18  -1  -2 16.7276 0.78933   1
 -18  -1  -2 17.1313 0.56387   3
  19 -18  -2 16.1784 1.09680   2
 -19  18   2 16.2024 0.98141   2
  18   1   2 17.3892 0.57244   2
  18   1  -1 65.7170 1.51154   1
  18   1  -1 64.5556 1.35822   3
   1 -19  -1 67.0782 1.49626   2
 -19  18  -1 64.9958 1.42583   2
  19 -18   1 66.8380 1.47393   2
  -1  19   1 65.6681 1.52235   2
  18   1  -4 0.50483 0.84558   3
   1 -19  -4 0.54989 0.96878   2
 -19  18  -4 0.07155 0.72624   2
  -1  19   4 1.66528 0.86991   2
 -19  18  -7 8.81433 0.84485   2
  19 -18   7 10.0089 0.73137   3
   1 -19  -7 10.1677 1.27075   2
   1 -19 -10 4.32649 1.48846   2
  19 -17  -9-1.05545 1.11685   1
  19 -17  -9 1.05143 1.45618   2
  19 -17  -6 8.18836 0.97188   1
  19 -17  -6 10.3354 1.28770   2
   2 -19   6 8.93974 1.02904   3
 -17  -2  -3 10.2645 0.65487   1
 -19  17   3 12.0520 0.94047   1
 -17  -2  -3 11.0541 0.41245   3
  -2  19  -3 10.9214 0.85783   2
  17   2   3 10.4619 0.49448   2
  -2  19   0 1.21907 0.85073   2
  17   2   0 1.13044 0.76837   1
  17   2   0 0.63671 0.62212   3
  19 -17   0 0.35179 0.89041   2
 -17  -2   0-0.04533 0.65692   3
 -19  17   0 0.82805 0.80605   2
  -2  19   3 44.5315 0.90181   1
  17   2  -3 46.0356 1.20954   3
  19 -17   3 47.5226 1.06974   2
  -2  19   3 47.4717 1.30732   2
 -19  17  -3 47.6415 1.13142   2
   2 -19  -3 46.4945 1.29725   2
  19 -17   6 7.83661 0.66614   3
  -2  19   6 6.83451 0.98359   2
   2 -19  -6 9.81690 1.19413   2
 -19  17  -6 7.69222 0.74374   2
   2 -19  -9 0.62204 1.41567   2
  19 -16 -10-1.36922 1.57307   2
 -16  -3  -7 0.36399 0.42129   3
   3 -19   7-0.68382 1.02124   3
  19 -16  -7-0.38801 1.00070   1
 -16  -3  -7-0.52423 0.45809   2
  19 -16  -7-1.10840 1.33586   2
  16   3   4 6.27112 0.36140   2
  -3  19  -4 8.28587 0.84628   2
 -16  -3  -4 6.99023 0.60852   1
  19 -16  -4 7.34696 0.90093   1
   3 -19   4 7.16775 0.87885   3
  19 -16  -1 92.4528 1.90862   2
 -19  16   1 91.7247 1.84509   2
  16   3   1 95.2005 1.77320   1
 -19  16   1 90.8045 1.87719   1
 -16  -3  -1 92.4165 1.68028   3
 -16  -3   2 12.3788 0.83216   3
  16   3  -2 12.5774 0.80582   3
 -19  16  -2 12.9711 0.78569   2
  19 -16   2 13.6761 0.76925   2
  -3  19   2 12.5629 1.00142   2
   3 -19  -2 12.2517 0.95464   2
  -3  19   5 8.97025 0.94479   2
  19 -16   5 8.26431 0.60324   3
 -19  16  -5 8.67484 0.68580   2
   3 -19  -5 9.99055 1.12200   2
   3 -19  -8 1.85006 1.35436   2
 -19  16  -8 0.79749 0.80716   2
   3 -19 -11-1.84337 1.64650   2
  19 -15 -11 0.55360 1.64158   2
  19 -15  -8-0.08018 1.07064   1
 -15  -4  -8 0.74233 0.54764   3
 -15  -4  -8 0.94460 0.59804   2
   4 -19   8 1.58609 1.07977   3
  19 -15  -8-0.88716 1.40557   2
  19 -15  -5 7.23075 0.90373   1
   4 -19   5 7.76880 0.92292   3
  19 -15  -5 6.27096 1.15484   2
 -15  -4  -5 4.65394 0.41836   2
 -15  -4  -2 30.6138 0.76297   3
  -4  19  -2 31.7061 1.06892   2
  15   4   2 31.9518 0.77897   2
 -19  15   2 31.4617 1.09762   2
  19 -15  -2 30.7783 1.17442   2
 -19  15   2 33.1898 1.08785   1
  15   4  -1 11.5809 0.76073   3
 -15  -4   1 12.5942 0.77823   3
 -19  15  -1 12.8537 0.77692   2
  19 -15   1 11.7632 0.85164   2
   4 -19  -1 13.9239 0.93568   2
  -4  19   1 12.3997 1.01885   2
  -4  19   4 1.30016 0.86467   2
   4 -19  -4 0.35618 1.00878   2
 -19  15  -4 0.54252 0.64462   2
   4 -19  -7 1.26501 1.26003   2
 -19  15  -7 0.34124 0.70163   2
   4 -19 -10 3.20508 1.54401   2
 -14  -5  -9 7.44181 0.74598   2
  19 -14  -9 0.78070 1.45086   2
   5 -19   6 0.75725 0.93589   3
  19 -14  -6 1.44647 1.18792   2
  19 -14  -6 1.22385 0.93522   1
 -14  -5  -6-0.31323 0.51893   2
 -14  -5  -3 10.7974 0.57387   1
  19 -14  -3 11.3188 0.91973   1
  -5  19  -3 10.7250 0.87517   2
  19 -14  -3 10.7087 1.05475   2
  14   5   3 10.4342 0.61209   2
  19 -14   0 49.3094 1.23177   2
 -19  14   0 49.0593 1.17936   2
 -14  -5   0 49.1882 1.10830   3
  -5  19   3 24.4165 0.70513   1
  14   5  -3 24.0436 0.95080   3
 -19  14  -3 26.8866 0.78652   2
  -5  19   3 24.6298 1.05764   2
   5 -19  -3 25.1658 1.16161   2
  19 -14   3 23.4425 0.70524   2
  -5  19   6-0.80810 0.95554   2
   5 -19  -6-1.96530 1.17775   2
 -19  14  -6 0.59551 0.62606   2
   5 -19  -9 2.84648 1.43491   2
  19 -13 -10-0.61995 1.55123   2
   6 -19   7-0.41333 0.97694   3
  19 -13  -7-0.01125 1.30472   2
  19 -13  -7 0.86401 1.05715   1
 -13  -6  -7 1.63817 0.64183   2
 -13  -6  -4 10.1967 0.49249   1
  19 -13  -4 12.1753 0.91889   1
 -13  -6  -4 9.61947 0.53365   2
  13   6   4 10.6404 0.54879   2
  -6  19  -4 10.3241 0.84404   2
  13   6   1 37.8396 0.93369   1
 -19  13   1 35.5779 1.14033   1
 -13  -6  -1 35.3537 0.88688   3
  -6  19  -1 34.7790 1.08803   2
   6 -19   1 37.1481 1.10727   2
 -19  13   1 36.3688 1.06102   2
  19 -13  -1 35.2057 1.11147   2
  13   6   1 36.1051 0.89984   2
 -13  -6   2 11.0012 0.84353   3
  13   6  -2 10.8692 0.79068   3
   6 -19  -2 10.7561 1.01755   2
 -19  13  -2 11.2238 0.65848   2
  -6  19   2 10.1706 0.97606   2
  19 -13   2 11.7065 0.67052   2
  -6  19   5 1.85324 0.89820   2
  19 -13   5 1.05745 0.43636   3
  13   6  -5 0.17971 0.85554   3
   6 -19  -5 2.98244 1.09720   2
 -19  13  -5 2.02621 0.54470   2
   6 -19  -8 1.06217 0.65979   1
 -19  13  -8 1.95496 0.70663   2
   6 -19  -8 2.02329 1.34613   2
   6 -19 -11-0.73005 1.62686   2
  19 -12 -11 2.95643 1.65100   2
 -12  -7  -8 0.84328 0.61513   3
 -12  -7  -8 0.19112 0.76809   2
   7 -19   8 1.57944 1.04344   3
  19 -12  -8 0.26958 1.32866   2
  19 -12  -8 1.42909 1.13305   1
   7 -19   5 0.03307 0.84401   3
  -7  19  -5-0.14865 0.79813   2
  19 -12  -5 0.66723 0.89161   1
 -12  -7  -5 0.00587 0.55739   2
  19 -12  -5 0.27476 1.10823   2
 -19  12   2 9.52566 0.93370   1
  19 -12  -2 10.0642 0.92267   1
  19 -12  -2 8.30536 0.95189   2
  12   7   2 8.76112 0.64051   2
  -7  19  -2 8.39526 0.84280   2
 -12  -7   1 17.4042 0.84993   3
  19 -12   1 19.1286 0.82025   2
 -19  12  -1 18.3441 0.74562   2
  -7  19   1 18.3823 1.04058   2
  19 -12   4 5.40080 0.40723   3
 -12  -7   4 4.37240 0.87589   3
  -7  19   4 5.79038 0.90664   2
 -19  12  -4 5.61154 0.52698   2
   7 -19  -4 5.09703 1.06748   2
 -19  12  -7 1.25801 0.61760   2
   7 -19  -7 0.32381 1.27455   2
   7 -19 -10-1.22778 1.53863   2
  19 -11  -9 4.03358 1.47800   2
 -11  -8  -9 3.27448 0.91514   2
   8 -19   6 4.36424 0.90313   3
  19 -11  -6 3.33390 1.19249   2
  -8  19  -6 2.97767 0.87703   2
  19 -11  -6 3.04512 1.01563   1
 -11  -8  -6 2.36752 0.67577   2
  19 -11  -3 0.36710 0.88980   1
  11   8   3 1.32639 0.65457   2
 -11  -8  -3 0.73533 0.55369   2
  -8  19  -3 0.12415 0.78954   2
  19 -11  -3 1.18906 0.98418   2
  19 -11   0 35.5303 1.01764   2
 -11  -8   0 36.4770 0.97128   3
   8 -19  -3 0.78590 1.05669   2
  -8  19   3 1.06352 0.58591   1
  19 -11   3 0.64593 0.41248   2
 -19  11  -3 1.10104 0.45904   2
  -8  19   3 1.13897 0.88354   2
   8 -19  -6 0.06521 1.17907   2
 -19  11  -6 1.54160 0.51615   2
 -19  11  -9 10.0363 0.77615   2
   8 -19  -9 1.37164 1.43272   2
  19 -10 -10-0.11412 1.49079   2
   9 -19   7 1.35732 0.94910   3
  19 -10  -7 2.07755 1.28138   2
 -10  -9  -7 0.88509 0.78727   2
  -9  19  -7 1.28828 0.92760   2
  19 -10  -4 4.34391 0.92405   1
  -9  19  -4 4.89101 0.80822   2
 -10  -9  -4 3.60183 0.61919   2
  10   9   4 3.60023 0.63378   2
  19 -10  -1 1.09219 0.78887   2
  10   9   1 1.59677 0.66110   2
   9 -19   1-0.56773 0.84402   2
  -9  19  -1 0.11474 0.84152   2
  19 -10   2 4.39187 0.56978   2
   9 -19  -2 3.97035 1.00534   2
  -9  19   2 4.62831 0.93411   2
 -19  10  -2 3.66308 0.50762   2
  10   9  -5 7.13597 0.89614   3
 -10  -9   5 6.99514 0.90372   3
  -9  19   5 7.54560 0.96239   2
   9 -19  -5 5.55460 1.10702   2
 -19  10  -5 5.26600 0.38139   2
 -19  10  -8 0.15636 0.58574   2
   9 -19  -8 3.20104 0.80145   1
   9 -19  -8 1.41121 1.38887   2
 -19  10  -8 0.95809 0.65198   2
   9 -19 -11 1.29125 1.64113   2
  19  -9 -11-1.12339 1.61586   2
  10 -19   8 1.74629 0.98871   3
  19  -9  -8-0.87032 1.34763   2
  -9 -10  -8 1.27950 0.90618   2
  19  -9  -5 12.9667 1.01205   1
  10 -19   5 13.5673 0.87480   3
 -10  19  -5 12.8030 0.87160   2
   9  10   5 12.0558 0.72074   2
  -9 -10  -5 12.4257 0.74876   2
   9  10   2 2.63020 0.45378   1
  -9 -10  -2 2.66020 0.62803   2
   9  10   2 1.97978 0.69346   2
  19  -9  -2 1.33529 0.91638   2
  10 -19   2 2.63295 0.81132   2
 -10  19  -2 2.94962 0.78998   2
  19  -9   1 1.27753 0.62528   2
  -9 -10   1 0.91958 0.75627   3
  -9 -10   4 2.93101 0.84274   3
 -10  19   4 3.84357 0.88383   2
  10 -19  -4 3.37973 1.07723   2
 -19   9  -7 0.84747 0.48345   2
  10 -19  -7 2.16680 0.77357   1
  10 -19  -7 1.16599 1.29320   2
 -19   9  -7 2.24280 0.50918   2
  10 -19 -10-3.57873 1.58505   2
  19  -8  -9-0.91799 1.42347   2
  -8 -11  -9 0.68957 1.02485   2
  11 -19   6 2.24378 0.83943   3
  -8 -11  -6 1.32368 0.82127   2
  19  -8  -6-0.09291 1.20171   2
 -11  19  -6 2.20561 0.83144   2
   8  11   3 1.34178 0.76011   2
  -8 -11  -3 1.56874 0.68410   2
 -11  19  -3 2.10292 0.79139   2
  19  -8  -3 1.96338 0.89777   1
   8  11   0 21.1138 0.82691   2
 -19   8   0 20.0450 0.93989   1
  19  -8   0 20.6222 0.83705   2
 -11  19   0 22.5128 1.03987   2
  11 -19   0 20.9867 0.99099   2
 -11  19   3 0.60053 0.67906   1
 -11  19   3 1.33520 0.92787   2
  11 -19  -3 1.96568 1.08844   2
  11 -19  -6 5.63989 0.75217   1
  11 -19  -6 4.38202 1.22183   2
  -8 -11   6 5.90065 0.96007   3
  11 -19  -9 2.25741 1.45352   2
  11 -19  -9 4.01698 0.92610   1
  11 -19 -12-2.27103 1.75961   2
  19  -7 -10 0.95391 1.52400   2
  -7 -12 -10 18.1739 1.11156   2
  12 -19   7 2.13081 0.87806   3
  -7 -12  -7 1.04512 0.95307   2
  19  -7  -7 4.39055 1.30844   2
 -12  19  -7 0.71078 0.88702   2
  19  -7  -4 2.19119 0.95627   1
 -12  19  -4 3.06234 0.78013   2
  -7 -12  -4 2.86045 0.74633   2
   7  12   4 1.93610 0.71033   2
  12 -19   1 10.3278 0.85055   2
   7  12   1 9.60223 0.74280   2
 -12  19  -1 10.5069 0.93559   2
  19  -7  -1 9.40451 0.90962   1
 -12  19   2 6.17132 0.91809   2
  19  -7   2 5.17770 0.47851   2
  -7 -12   5 1.20947 0.91180   3
 -12  19   5-0.57545 0.94818   2
  12 -19  -5 0.65722 1.13843   2
 -19   7  -8-0.48216 0.40919   2
  12 -19  -8-0.42926 1.35751   2
 -19   7  -8-0.14996 0.52933   2
  12 -19  -8 1.21975 0.90736   1
  12 -19 -11 0.27805 1.64830   2
  19  -6 -11-0.24513 1.62017   2
  -6 -13  -8 0.15788 0.35553   1
  -6 -13  -8-0.04690 1.06499   2
  19  -6  -8 1.33268 1.40218   2
 -13  19  -8 0.76061 0.95827   2
  13 -19   5 0.83318 0.75708   3
  -6 -13  -5 1.30503 0.81343   2
 -13  19  -5 0.26954 0.76879   2
   6  13   5 1.53752 0.74222   2
   6  13   2 7.75250 0.81168   2
 -13  19  -2 7.23615 0.84574   2
  13 -19   2 9.35494 0.83246   2
  -6 -13  -2 7.89832 0.74489   2
   6  13  -1 42.8501 1.10332   2
 -19   6  -1 41.1735 1.15163   1
  19  -6   1 42.8831 0.96055   2
  13 -19  -1 43.7198 1.32071   2
 -13  19   4 11.8111 0.98828   2
  13 -19  -4 12.1964 1.12438   2
  -6 -13   4 12.2260 0.92672   3
  13 -19  -7 2.23985 0.86015   1
  13 -19  -7 2.29955 1.29217   2
  13 -19 -10-0.83769 1.55862   2
  19  -5  -9 3.07087 1.46308   2
  -5 -14  -9 3.91175 1.20891   2
  14 -19   6 2.09484 0.79890   3
  -5 -14  -6-1.09752 0.96867   2
   5  14   6 0.54664 0.80414   2
 -14  19  -6 0.46737 0.81340   2
  19  -5  -3 42.8607 1.13492   3
  -5 -14  -3 42.4755 1.12659   2
   5  14   3 44.3635 1.17343   2
 -14  19  -3 43.5034 1.14247   2
  19  -5   0 28.2179 0.99564   1
 -19   5   0 28.8975 1.01462   1
  19  -5   0 28.4436 0.78949   3
   5  14   0 29.2310 0.96275   2
 -14  19   0 29.5416 1.07248   2
  14 -19   0 29.7152 1.08860   2
 -14  19   3 10.5222 0.95998   2
 -14  19   3 11.5078 0.80748   1
  -5 -14   3 10.4192 0.87722   3
  14 -19  -6 1.14335 0.80769   1
  14 -19  -6-0.11943 1.18859   2
  -5 -14   6-0.08504 0.92772   3
  14 -19  -9 1.22669 0.98776   1
  14 -19  -9 3.11104 1.48420   2
  14 -19 -12 3.94758 1.78437   2
  19  -4 -10 4.26529 1.53779   2
  -4 -15 -10-0.36504 1.31643   2
 -15  19  -7-0.00597 0.87262   2
  15 -19   7 0.89960 0.82601   3
  -4 -15  -7 0.73291 1.10498   2
  -4 -15  -4 1.28871 0.81045   2
 -15  19  -4 0.38818 0.71574   2
   4  15   4-0.02085 0.77631   2
  19  -4  -1 13.7821 0.72863   3
  -4 -15  -1 13.7556 0.81908   2
   4  15   1 14.7433 0.87246   2
  19  -4  -1 13.9501 0.92270   1
 -15  19  -1 13.7671 0.95184   2
  15 -19   1 13.6302 0.88209   2
  19  -4   2 20.1761 0.55533   2
 -15  19   2 19.9524 0.90056   1
 -19   4  -2 19.0565 0.85295   1
  19  -4   2 18.9619 0.51581   3
  15 -19  -5 4.27436 0.78632   1
  15 -19  -5 3.31270 1.11613   2
  -4 -15   5 2.03370 0.92000   3
  15 -19  -8-1.34533 1.39824   2
  15 -19  -8 0.12991 0.96755   1
  15 -19 -11-4.13624 1.68751   2
  19  -3 -11 2.24327 1.64430   2
 -16  19  -8 0.46665 0.94100   2
  -3 -16  -8 0.95410 1.23414   2
  16 -19   5 5.03580 0.75008   3
  -3 -16  -5 5.00823 0.94967   2
 -16  19  -5 4.67849 0.76709   2
   3  16   5 4.29419 0.82806   2
  19  -3  -2 7.78692 0.93081   1
 -16  19  -2 7.43837 0.86476   2
   3  16   2 7.84245 0.91602   2
  19  -3  -2 8.39724 0.75131   3
  -3 -16  -2 8.00242 0.82485   2
  16 -19   2 8.79595 0.80761   2
 -19   3  -1 93.0404 1.81892   1
  19  -3   1 95.7520 1.67970   3
   3  16  -1 93.3358 1.85593   2
 -16  19   1 93.6221 1.90750   2
  16 -19  -1 95.7563 1.98939   2
 -16  19   4 10.0315 0.99283   2
  16 -19  -4 10.4985 1.11575   2
  -3 -16   4 8.48349 0.89819   3
  16 -19  -7 0.84966 0.94248   1
  16 -19  -7 1.06157 1.32443   2
  -3 -16   7-0.85607 1.04587   3
  16 -19 -10 2.85192 1.56775   2
  -2 -17  -9 1.98184 1.34811   2
  17 -19   6 4.53075 0.76589   3
  -2 -17  -6 4.05714 1.09712   2
   2  17   6 4.25202 0.90738   2
 -17  19  -6 4.73559 0.80219   2
  17 -19   3 35.4353 1.00188   2
  19  -2  -3 34.3155 1.06031   3
  -2 -17  -3 36.1692 1.12453   2
   2  17   3 35.5464 1.13714   2
 -17  19  -3 35.6351 1.03781   2
  -2 -17   0-0.47233 0.80794   2
  19  -2   0 1.24575 0.82607   1
  19  -2   0 0.12562 0.58934   3
  17 -19   0 0.55764 0.96418   2
   2  17   0 0.48106 0.81494   2
 -17  19   0 0.18497 0.86651   2
  -2 -17   3 14.9261 0.92820   3
 -17  19   3 14.7577 0.90751   1
 -19   2  -3 14.2211 0.78840   1
  -2 -17   6 6.17118 1.00991   3
  17 -19  -6 4.49610 1.24769   2
  17 -19  -6 5.03579 0.91026   1
  17 -19  -9-0.48601 1.51023   2
  17 -19  -9-2.22311 1.07577   1
  17 -19 -12-1.12478 1.79579   2
  -1 -18 -10 1.06202 1.45434   2
 -18  19  -7 10.7185 0.89493   2
  18 -19   7 9.95182 0.79604   3
  -1 -18  -7 10.2539 1.26047   2
  19  -1  -4 0.62845 0.84485   3
 -18  19  -4 0.34367 0.72694   2
  -1 -18  -4-0.30771 0.90992   2
   1  18   4-0.38798 0.86815   2
  19  -1  -1 71.2259 1.58188   1
  19  -1  -1 73.0898 1.44987   3
 -18  19  -1 70.2197 1.55309   2
   1  18   1 70.3506 1.56214   2
  18 -19   1 71.7475 1.54777   2
  -1 -18  -1 71.0129 1.56381   2
 -18  19   2 9.34153 0.90540   1
 -19   1  -2 8.27756 0.75262   1
  18 -19  -2 8.95269 1.08425   2
  18 -19  -5 42.2883 1.51715   2
  18 -19  -5 43.9177 1.23864   1
  -1 -18   5 44.5326 1.33299   3
  18 -19  -8 9.19168 1.07979   1
  -1 -18   8 9.55768 1.18923   3
  18 -19  -8 9.94789 1.49041   2
  18 -19 -11 1.02562 1.70227   2
  19   0 -11 0.36512 1.65823   2
   0 -19  -8 2.43684 1.34979   2
 -19  19  -8 2.29701 0.89643   2
   0 -19  -5 3.48444 1.03087   2
 -19  19  -5 1.72241 0.74961   2
   0  19   5 0.99960 0.91101   2
  19   0  -2 115.355 2.15407   3
  19 -19   2 115.669 2.13526   2
   0 -19  -2 115.265 2.20903   2
   0  19   2 112.556 2.25824   2
 -19  19  -2 116.868 2.17122   2
 -19  19   1 128.180 2.41112   2
  19 -19  -1 133.478 2.48333   2
   0  19  -1 124.737 2.38265   2
   0 -19   4 13.8674 0.95802   3
   0 -19   7 1.11942 1.06111   3
  19 -19  -7-1.32152 1.35001   2
  19 -19  -7 0.15055 1.01725   1
  19 -19 -10 6.00115 1.64791   2
  20 -19  -9 3.35819 1.52533   2
  20 -19  -9 1.51799 1.13842   1
   1 -20   6 2.69420 1.03457   3
  20 -19  -6 5.46450 1.29260   2
  20 -19  -6 3.77430 0.97895   1
  -1  20  -3 14.3381 0.90236   2
 -20  19   3 12.3844 0.94262   1
 -19  -1  -3 13.2072 0.71041   1
  19   1   3 11.2163 0.47420   2
  19   1   0 20.1174 0.94593   1
  19   1   0 20.8874 0.74205   3
  -1  20   0 20.7001 0.99676   2
   1 -20   0 19.4637 0.97396   2
 -20  19   0 19.9556 0.94754   2
  20 -19   0 22.5223 1.08035   2
  19   1  -3 21.9887 0.96401   3
  20 -19   3 20.8824 0.81186   2
  -1  20   3 20.5524 1.06867   2
 -20  19  -3 21.4493 0.90687   2
   1 -20  -3 22.7817 1.04970   2
  20 -19   6 5.54119 0.69828   3
  -1  20   6 3.01003 0.97780   2
   1 -20  -6 6.49161 1.17829   2
 -20  19  -6 4.89552 0.80148   2
   1 -20  -9 3.33083 1.45222   2
  20 -18 -10 6.82986 1.64628   2
   2 -20   7 9.50032 1.11605   3
  20 -18  -7 7.25087 1.05945   1
  20 -18  -7 8.79240 1.40807   2
  20 -18  -4 25.2586 1.03244   1
 -18  -2  -4 23.2214 0.79633   1
  -2  20  -4 24.1169 1.01391   2
   2 -20   4 24.4735 1.06706   3
 -18  -2  -1 31.5090 0.83532   3
 -20  18   1 30.9211 1.07601   2
  20 -18  -1 34.0004 1.19784   2
  18   2   1 32.2482 1.00130   1
 -20  18   1 31.6078 1.11175   1
  18   2  -2 124.094 2.29652   3
   2 -20  -2 123.416 2.36617   2
  20 -18   2 124.869 2.26220   2
  -2  20   2 123.251 2.40527   2
 -20  18  -2 126.660 2.27716   2
  20 -18   5 17.7021 0.72846   3
  -2  20   5 16.9171 1.01340   2
 -20  18  -5 18.1070 0.82573   2
   2 -20  -5 17.2744 1.18649   2
   2 -20  -8 5.80633 1.39602   2
 -20  18  -8 2.59932 0.85425   2
  20 -17 -11-1.77996 1.68891   2
 -17  -3  -8 0.05378 0.42777   2
  20 -17  -8-0.12334 1.06701   1
   3 -20   8 0.76551 1.12668   3
  20 -17  -8-0.12909 1.45364   2
  20 -17  -5 35.4370 1.22049   1
   3 -20   5 38.1327 1.22378   3
  20 -17  -5 39.5003 1.44767   2
  -3  20  -5 36.0906 1.17894   2
 -17  -3  -2 47.4472 0.97022   3
  17   3   2 45.3582 0.98155   2
  -3  20  -2 48.3271 1.23661   2
 -20  17   2 45.3241 1.29545   2
  20 -17  -2 47.3889 1.36367   2
 -20  17   2 47.3591 1.27444   1
 -17  -3   1 24.9584 0.87377   3
  17   3  -1 22.7244 0.85998   3
 -20  17  -1 23.7795 0.92682   2
  -3  20   1 23.3582 1.07996   2
  20 -17   1 24.7758 0.97580   2
   3 -20  -1 24.6931 1.03580   2
  -3  20   4 3.35582 0.91076   2
   3 -20  -4 3.36079 1.02810   2
 -20  17  -4 3.36310 0.72688   2
   3 -20  -7 2.27535 1.23970   2
 -20  17  -7 1.10532 0.75596   2
   3 -20 -10 6.94619 1.57066   2
  20 -16  -9 2.34903 1.53433   2
  20 -16  -6 4.05934 0.98348   1
 -16  -4  -6 3.38947 0.37631   3
   4 -20   6 4.40458 0.98594   3
 -16  -4  -6 3.91783 0.42735   2
  20 -16  -6 4.09569 1.26741   2
  20 -16  -3 5.97034 0.89149   1
 -16  -4  -3 5.36482 0.59171   1
 -16  -4  -3 4.26272 0.43670   3
  16   4   3 4.22946 0.54417   2
  -4  20  -3 4.49195 0.85280   2
  20 -16  -3 4.67087 1.01674   2
  16   4   0 0.36649 0.78225   1
 -16  -4   0-0.42448 0.67831   3
  -4  20   0 0.19941 0.89519   2
 -20  16   0 0.71852 0.78358   2
  20 -16   0 0.99941 0.86511   2
  -4  20   3 33.8159 0.80030   1
  16   4  -3 34.7190 1.05928   3
  20 -16   3 34.2868 0.88551   2
 -20  16  -3 34.8479 0.95758   2
  -4  20   3 32.6685 1.17747   2
   4 -20  -3 36.3166 1.23194   2
  -4  20   6 5.30782 1.00630   2
  20 -16   6 4.73903 0.57244   3
   4 -20  -6 7.55174 1.19872   2
 -20  16  -6 5.57909 0.71167   2
   4 -20  -9-1.99459 1.47257   2
  20 -15 -10 1.06760 1.59756   2
   5 -20   7 2.95786 1.01272   3
 -15  -5  -7 1.32391 0.48711   3
  20 -15  -7 2.24362 1.04842   1
 -15  -5  -7 1.84877 0.55905   2
  20 -15  -7 0.24446 1.31774   2
  20 -15  -4 22.9332 1.06598   1
 -15  -5  -4 23.1636 0.68431   1
  15   5   4 23.2297 0.63167   2
  -5  20  -4 25.2907 0.99134   2
 -15  -5  -1 17.3189 0.68676   3
 -20  15   1 16.4895 0.97474   1
  15   5   1 18.3980 0.77538   1
 -20  15   1 17.9578 0.91036   2
  20 -15  -1 16.6206 1.00834   2
   5 -20   1 17.1960 0.94951   2
  15   5  -2 20.7656 0.86895   3
 -15  -5   2 20.3064 0.91362   3
  -5  20   2 19.7763 1.07160   2
 -20  15  -2 21.1007 0.77918   2
   5 -20  -2 21.3397 1.07725   2
  20 -15   2 19.7872 0.77698   2
  -5  20   5 8.21474 0.96294   2
  20 -15   5 9.87287 0.54986   3
   5 -20  -5 11.3637 1.17537   2
 -20  15  -5 8.39513 0.66642   2
   5 -20  -8 0.81738 1.36584   2
 -20  15  -8 0.11174 0.74184   2
   5 -20 -11-2.24282 1.66531   2
  20 -14 -11-3.26568 1.68588   2
 -14  -6  -8-0.19465 0.58582   3
 -14  -6  -8 1.84351 0.67633   2
   6 -20   8 4.73686 1.08490   3
  20 -14  -8 2.61807 1.41933   2
  20 -14  -8 3.10980 1.13116   1
   6 -20   5 6.71665 0.90652   3
  20 -14  -5 6.57053 1.12650   2
  20 -14  -5 7.55635 0.94058   1
 -14  -6  -5 7.98602 0.50270   1
  -6  20  -5 7.95081 0.88966   2
 -14  -6  -5 7.06969 0.52648   2
 -20  14   2 6.01988 0.91037   1
  14   6   2 6.65551 0.60495   2
  -6  20  -2 6.32097 0.86837   2
  20 -14  -2 6.18673 0.97992   2
 -14  -6   1 59.4144 1.34156   3
 -20  14  -1 60.5480 1.27380   2
  20 -14   1 59.8220 1.34332   2
  -6  20   1 59.3207 1.49123   2
 -20  14  -4 9.65166 0.61270   2
  -6  20   4 8.10920 0.93087   2
   6 -20  -4 7.43794 1.08188   2
 -20  14  -7 5.94751 0.68331   2
   6 -20  -7 8.15443 1.34802   2
   6 -20 -10-0.56743 1.53527   2
  20 -13  -9 1.14648 1.43574   2
 -13  -7  -9 0.79719 0.79057   2
  -7  20  -6 5.89996 0.91649   2
  20 -13  -6 5.21844 0.99548   1
   7 -20   6 5.07957 0.96370   3
  20 -13  -6 6.99631 1.23687   2
 -13  -7  -6 4.89531 0.62805   2
  20 -13  -3 4.35075 0.91871   1
  13   7   3 3.18146 0.63401   2
  20 -13  -3 2.44419 1.00115   2
  -7  20  -3 3.85392 0.82609   2
 -13  -7   0 4.57939 0.71041   3
 -20  13   0 6.51568 0.76293   2
  20 -13   0 5.61881 0.82602   2
  13   7  -3 15.0150 0.88136   3
 -20  13  -3 13.3612 0.60462   2
  -7  20   3 13.8271 0.99211   2
  -7  20   3 13.9192 0.66213   1
  20 -13   3 13.6575 0.57250   2
   7 -20  -3 13.3720 1.11952   2
   7 -20  -6 7.73076 1.22463   2
 -20  13  -6 8.05720 0.60019   2
  -7  20   6 10.6793 1.03773   2
   7 -20  -9-0.64522 1.45162   2
  20 -12 -10 1.32969 1.54387   2
   8 -20   7 2.39200 0.97967   3
  20 -12  -7 0.46098 1.31401   2
  20 -12  -7 1.99442 1.08275   1
 -12  -8  -7 0.68500 0.70952   2
  20 -12  -4 3.80361 0.88115   1
  12   8   4 2.38339 0.58295   2
  -8  20  -4 3.90292 0.82385   2
 -12  -8  -4 2.87954 0.57465   2
  12   8   1 2.32996 0.64412   1
   8 -20   1 1.47995 0.87222   2
  -8  20  -1 1.25405 0.85978   2
  12   8   1 0.82733 0.64350   2
  20 -12  -1 2.36944 0.87191   2
 -12  -8   2 103.010 1.99727   3
 -20  12  -2 103.030 1.83144   2
  -8  20   2 104.157 2.08035   2
   8 -20  -2 105.854 2.13002   2
  20 -12   2 103.075 1.85999   2
  -8  20   5 2.88402 0.93875   2
 -12  -8   5 0.59627 0.93045   3
   8 -20  -5 1.58348 1.11093   2
 -20  12  -5 1.79504 0.49247   2
 -20  12  -8-0.02350 0.63264   2
 -20  12  -8-0.63835 0.65524   2
   8 -20  -8-1.00271 1.39464   2
   8 -20 -11 2.43885 1.66058   2
  20 -11 -11 3.07187 1.67274   2
 -11  -9  -8-0.54981 0.83614   2
  20 -11  -8 1.33530 1.38108   2
   9 -20   8-0.56759 1.02862   3
  20 -11  -8 1.18414 1.14803   1
  20 -11  -5 0.51236 0.95193   1
   9 -20   5 0.32011 0.82460   3
  11   9   5-0.26616 0.58764   2
  -9  20  -5 0.46948 0.81803   2
 -11  -9  -5 0.51600 0.62633   2
   9 -20   2 63.3632 1.41224   2
  11   9   2 62.0805 1.18524   1
  20 -11  -2 60.0378 1.47845   1
  -9  20  -2 61.8773 1.40153   2
  11   9   2 61.6445 1.29053   2
  20 -11  -2 60.7319 1.48413   2
  20 -11   1 62.7110 1.32993   2
 -11  -9   1 65.2615 1.39914   3
  20 -11   4 5.90581 0.30277   3
   9 -20  -4 3.81899 1.08282   2
 -20  11  -4 2.88837 0.37505   2
  -9  20   4 2.54781 0.90030   2
 -11  -9   4 3.68881 0.87169   3
 -20  11  -7 0.53322 0.54533   2
   9 -20  -7-0.52743 1.31015   2
 -20  11  -7 0.18502 0.51469   2
   9 -20 -10 1.05722 1.57084   2
  20 -10  -9 5.37966 1.44028   2
 -10 -10  -9 2.97874 0.94997   2
  20 -10  -6 1.87462 1.02798   1
  10 -20   6 3.19000 0.90733   3
 -10 -10  -6 0.79583 0.74579   2
  20 -10  -6-0.11551 1.18114   2
 -10  20  -6 0.05819 0.85690   2
  10  10   3 6.06586 0.74714   2
  20 -10  -3 6.89202 0.94223   1
 -10  20  -3 6.53859 0.79590   2
 -10 -10  -3 7.03536 0.64995   2
  20 -10  -3 6.66543 1.01489   2
  10  10   0 7.20187 0.74455   2
  20 -10   0 8.94069 0.78262   2
  10 -20   0 8.27568 0.94225   2
 -10  20   3 7.52741 0.69443   1
 -10  20   3 7.01525 0.95760   2
  20 -10   3 7.72223 0.38046   2
  10 -20  -3 7.63197 1.10328   2
  10 -20  -6 0.95670 1.19430   2
  10 -20  -9 3.41435 1.46546   2
  10 -20 -12-3.51147 1.76907   2
  20  -9 -10-0.08755 1.54099   2
  11 -20   7 0.99090 0.90663   3
  -9 -11  -7 0.32813 0.89203   2
  20  -9  -7 0.80141 1.29529   2
 -11  20  -7 0.22065 0.93169   2
  20  -9  -4 3.29523 0.95534   1
 -11  20  -4 1.67767 0.77526   2
  -9 -11  -4 1.47449 0.67686   2
   9  11   4 1.99111 0.68581   2
  20  -9  -1 93.8381 1.85657   2
 -11  20  -1 93.4154 1.87442   2
  11 -20   1 95.7136 1.87636   2
   9  11   1 93.4493 1.77896   2
  20  -9   2 83.2821 1.51528   2
 -11  20   2 84.9011 1.79748   2
  -9 -11   5 0.40731 0.88209   3
 -11  20   5 2.13756 0.95549   2
  11 -20  -5-2.12909 1.15245   2
  11 -20  -8 1.14471 0.83202   1
 -20   9  -8 1.02971 0.50724   2
  11 -20  -8-0.17738 1.41928   2
 -20   9  -8 0.12078 0.45891   2
  11 -20 -11-2.97077 1.69184   2
  20  -8 -11-0.06161 1.62576   2
  -8 -12  -8-0.41360 0.98848   2
  20  -8  -8 0.07631 1.37916   2
  12 -20   8 0.78158 0.98129   3
  -8 -12  -8-0.64925 0.30461   1
  12 -20   5 1.84520 0.79723   3
   8  12   5 2.60547 0.69501   2
  -8 -12  -5 2.06184 0.77304   2
 -12  20  -5 0.79088 0.80743   2
   8  12   2 77.2820 1.38217   1
  -8 -12  -2 77.5290 1.53361   2
 -12  20  -2 79.7982 1.62718   2
   8  12   2 78.0501 1.57729   2
  12 -20   2 78.3670 1.63353   2
 -20   8  -1 4.53245 0.82540   1
  20  -8   1 3.90741 0.62198   2
 -12  20   4 3.47632 0.91621   2
  12 -20  -4 2.75762 1.09144   2
  -8 -12   4 4.21922 0.88035   3
  12 -20  -7 0.59693 0.79830   1
  12 -20  -7 1.54261 1.31881   2
  12 -20 -10 2.68348 1.60191   2
  20  -7  -9 1.11758 1.46856   2
  -7 -13  -9-0.36218 1.09682   2
  13 -20   6 5.09727 0.84112   3
  -7 -13  -6 5.53027 0.92543   2
   7  13   6 3.99748 0.79400   2
 -13  20  -6 4.52767 0.87594   2
   7  13   3 27.0930 0.97456   2
  -7 -13  -3 25.5552 0.89186   2
 -13  20  -3 27.8880 0.96794   2
  20  -7  -3 27.0032 1.08644   1
 -13  20   0 8.33658 0.98030   2
  13 -20   0 8.57808 0.93692   2
  20  -7   0 8.30194 0.76419   2
   7  13   0 8.03502 0.78777   2
 -20   7   0 7.61510 0.85310   1
 -13  20   3 4.61669 0.94904   2
  13 -20  -3 4.83110 1.06143   2
 -13  20   3 5.24963 0.73619   1
  13 -20  -6 4.07760 0.80006   1
  13 -20  -6 3.51465 1.23255   2
  -7 -13   6 4.18616 1.01871   3
  13 -20  -9 1.09267 1.49397   2
  13 -20  -9-1.66526 0.96431   1
  13 -20 -12-1.30076 1.77851   2
  20  -6 -10 1.09729 1.56539   2
  -6 -14 -10 19.3641 1.25522   2
 -14  20  -7 4.70908 0.92061   2
  14 -20   7 3.30229 0.89310   3
  -6 -14  -7 5.18474 1.05085   2
 -14  20  -4 9.53073 0.79944   2
  -6 -14  -4 9.05132 0.78947   2
   6  14   4 7.84629 0.79601   2
  20  -6  -1 47.8827 1.29870   1
   6  14   1 47.6669 1.18502   2
  14 -20   1 48.6549 1.24656   2
  -6 -14  -1 46.0160 1.15509   2
 -14  20  -1 46.8146 1.27164   2
  20  -6   2 10.8064 0.50442   2
 -14  20   2 11.1601 0.81378   1
  20  -6   2 10.9369 0.43617   3
 -14  20   5 6.88896 1.02208   2
  14 -20  -5 6.84635 1.16064   2
  -6 -14   5 5.94363 0.96161   3
  14 -20  -8 2.86862 1.39594   2
  14 -20  -8 3.58604 0.93682   1
  14 -20 -11 0.01508 1.69058   2
  20  -5 -11 3.00140 1.65409   2
  -5 -15  -8 0.38223 1.13133   2
  15 -20   8 1.35827 0.89931   3
 -15  20  -8 0.45644 0.97521   2
  15 -20   5 4.91467 0.79783   3
  -5 -15  -5 5.22255 0.88483   2
 -15  20  -5 4.35557 0.78214   2
   5  15   5 5.16033 0.81429   2
  20  -5  -2 12.3285 0.77130   3
   5  15   2 11.9173 0.89797   2
  15 -20   2 11.7678 0.84793   2
  -5 -15  -2 12.4280 0.83000   2
 -15  20  -2 9.85041 0.89988   2
   5  15  -1 18.8889 0.88060   2
 -20   5  -1 18.6527 0.89150   1
 -15  20   1 20.7868 1.01286   2
  15 -20  -1 17.0653 1.12901   2
  20  -5   1 19.1778 0.62592   3
  15 -20  -4 22.2054 1.23265   2
 -15  20   4 20.3568 1.06941   2
  -5 -15   4 22.0718 1.02161   3
  15 -20  -7 1.22831 0.89003   1
  15 -20  -7 0.91019 1.30760   2
  -5 -15   7 2.92048 1.06863   3
  15 -20 -10 0.97865 1.58804   2
  20  -4  -9 0.43515 1.47805   2
  -4 -16  -9 0.62890 1.28605   2
  16 -20   6 7.06838 0.80101   3
  -4 -16  -6 6.80892 1.06185   2
   4  16   6 5.38442 0.88362   2
 -16  20  -6 5.43534 0.84397   2
  16 -20   3 68.4913 1.43474   2
  20  -4  -3 66.4885 1.47869   3
  -4 -16  -3 67.4999 1.47424   2
   4  16   3 65.1766 1.51601   2
 -16  20  -3 67.7711 1.46608   2
 -20   4   0-0.03279 0.81793   1
  20  -4   0 0.12518 0.85926   1
  20  -4   0-0.32934 0.57431   3
  16 -20   0 0.50432 0.92033   2
   4  16   0 0.13332 0.80373   2
 -16  20   0 0.51426 0.90737   2
 -16  20   3 8.47765 0.95206   2
  -4 -16   3 7.08991 0.87602   3
 -16  20   3 8.04123 0.83295   1
  -4 -16   6 4.47508 1.02224   3
  16 -20  -6 3.76208 0.86747   1
  16 -20  -6 3.90177 1.25483   2
  16 -20  -9 3.92578 1.06450   1
  16 -20  -9 3.55637 1.51356   2
  16 -20 -12 3.40272 1.81593   2
  20  -3 -10 5.25474 1.60628   2
  -3 -17 -10 3.79662 1.42734   2
 -17  20  -7 2.10883 0.89081   2
  17 -20   7 3.09633 0.81690   3
  -3 -17  -7 1.53516 1.14976   2
  20  -3  -4 3.68937 0.83919   3
  -3 -17  -4 3.35923 0.87536   2
 -17  20  -4 4.42135 0.76267   2
   3  17   4 2.83418 0.82923   2
  20  -3  -1 16.6161 0.95705   1
  20  -3  -1 15.2906 0.76086   3
 -17  20  -1 16.6161 0.97384   2
  17 -20   1 16.5536 0.91874   2
   3  17   1 15.7528 0.92200   2
  -3 -17  -1 15.1937 0.90874   2
  17 -20  -2 57.7449 1.59011   2
 -20   3  -2 59.5821 1.34771   1
 -17  20   2 62.5684 1.41750   1
  17 -20  -5 28.0421 1.35902   2
  -3 -17   5 28.7117 1.16761   3
  17 -20  -8 0.82046 1.40090   2
  17 -20  -8-0.36262 0.99977   1
  17 -20 -11-1.50820 1.69995   2
  20  -2 -11 1.94593 1.65099   2
 -18  20  -8 8.83446 0.97722   2
  -2 -18  -8 8.50850 1.29029   2
 -18  20  -5 21.3489 0.90772   2
   2  18   5 20.6728 1.01371   2
  -2 -18  -5 21.2692 1.10563   2
  20  -2  -2 63.9740 1.42299   3
  -2 -18  -2 66.0728 1.47935   2
  18 -20   2 67.0082 1.43991   2
  20  -2  -2 65.6159 1.57063   1
 -18  20  -2 66.1306 1.49461   2
   2  18   2 67.3094 1.56386   2
  20  -2   1 45.6995 0.98213   3
   2  18  -1 47.0382 1.22459   2
  18 -20  -1 47.8899 1.39813   2
 -18  20   1 46.0542 1.26582   2
 -20   2  -1 45.1673 1.17504   1
 -18  20   4 36.3007 1.24888   2
  -2 -18   4 37.0211 1.20599   3
  18 -20  -7 6.04791 1.00444   1
  18 -20  -7 7.66201 1.39847   2
  -2 -18   7 7.31948 1.09718   3
  18 -20 -10 0.78266 1.62457   2
  -1 -19  -9 0.01069 1.40082   2
  19 -20   6 2.59983 0.73488   3
  -1 -19  -6 2.29559 1.14108   2
   1  19   6 0.93180 0.93329   2
 -19  20  -6 1.51007 0.80062   2
  20  -1  -3 39.7344 1.12574   3
  -1 -19  -3 40.0710 1.18647   2
  19 -20   3 38.8344 1.04333   2
   1  19   3 38.7882 1.22638   2
 -19  20  -3 39.1420 1.12842   2
  -1 -19   0 19.4610 0.96286   2
  20  -1   0 19.8274 0.97419   1
  20  -1   0 18.8151 0.74401   3
   1  19   0 19.9822 0.96215   2
 -19  20   0 18.4400 0.96556   2
  19 -20   0 18.9093 1.06185   2
   1  19  -3 22.6093 0.98650   2
 -19  20   3 23.5567 1.00980   1
 -20   1  -3 21.4757 0.85845   1
  -1 -19   6 2.66813 1.02957   3
  19 -20  -6 3.10751 1.29289   2
  19 -20  -6 1.85091 0.92864   1
  19 -20  -9 1.06500 1.53650   2
  19 -20  -9 0.74960 1.11998   1
   0 -20 -10-1.59450 1.51243   2
  20 -20   7 2.26241 0.73176   3
   0 -20  -7 1.87137 1.25367   2
   0  20   7 1.27274 1.02699   2
 -20  20  -7 2.65266 0.84831   2
  20   0  -4 3.39919 0.85535   3
   0 -20  -4 1.40965 0.95839   2
 -20  20  -4 3.04700 0.78532   2
   0  20   4 1.94389 0.91801   2
  20   0  -1 294.926 5.03555   1
  20   0  -1 295.498 4.96046   3
 -20  20  -1 296.064 5.00256   2
  20 -20   1 296.623 5.00952   2
   0  20   1 295.981 5.02955   2
   0 -20  -1 293.702 5.02622   2
 -20  20   2 4.54450 0.89573   1
 -20   0  -2 4.48217 0.71988   1
 -20  20   2 5.51021 0.93053   2
  20 -20  -2 5.34596 1.09888   2
  20 -20  -5 21.2666 1.31838   2
   0 -20   5 20.7913 1.10464   3
  20 -20  -5 21.0333 1.03999   1
  20 -20  -8 1.60625 1.07201   1
   0 -20   8 0.79263 1.15517   3
  20 -20  -8-0.81492 1.44119   2
  20 -20 -11 6.98356 1.74899   2
  21 -20 -10-0.53907 1.64767   2
   1 -21   7 12.0005 1.16952   3
  21 -20  -7 10.8965 1.10236   1
  21 -20  -7 12.1015 1.43815   2
 -20  -1  -4 23.1289 0.85418   1
  -1  21  -4 24.3250 1.05177   2
   1 -21   4 25.7069 1.07286   3
  21 -20  -1 29.5938 1.20192   2
 -21  20   1 29.5495 1.07577   2
  20   1   1 30.2060 1.01974   1
 -21  20   1 30.2977 1.11840   1
  20   1  -2 2.96383 0.77670   3
   1 -21  -2 1.21555 0.88648   2
  21 -20   2 2.54292 0.77286   2
 -21  20  -2 1.13427 0.80691   2
  -1  21   2 1.85547 0.98941   2
  -1  21   5 32.5753 1.21471   2
 -21  20  -5 34.4937 1.04377   2
   1 -21  -5 35.6355 1.31659   2
   1 -21  -8 9.64861 1.46275   2
 -21  20  -8 32.7936 0.98785   2
  20   1 -11 0.63707 1.69946   2
  21 -19 -11 1.06883 1.73294   2
  21 -19  -8 1.61786 1.09491   1
   2 -21   8 1.66776 1.13696   3
  21 -19  -8 1.12141 1.43812   2
   2 -21   5 6.06676 0.97990   3
  21 -19  -5 6.48941 0.96506   1
  21 -19  -5 6.01932 1.21077   2
 -21  19   2 16.2093 0.98142   1
 -19  -2  -2 15.4242 0.58513   3
 -21  19   2 13.9692 0.99564   2
  21 -19  -2 15.1752 1.12478   2
  19   2   2 14.9983 0.60984   2
  19   2  -1 7.94160 0.90164   1
  19   2  -1 7.14334 0.71909   3
  21 -19   1 6.06225 0.90704   2
  -2  21   1 5.56843 0.98466   2
   2 -21  -1 5.95862 0.92594   2
 -21  19  -1 7.29196 0.83332   2
  19   2  -4 22.7381 1.01594   3
  -2  21   4 23.1857 1.05510   2
 -21  19  -4 25.5812 0.93059   2
   2 -21  -4 24.7357 1.15533   2
  21 -19   7 1.43150 0.66137   3
   2 -21  -7 0.51923 1.27812   2
 -21  19  -7 0.56326 0.82299   2
   2 -21 -10 1.29142 1.55272   2
  21 -18  -9 3.82431 1.52476   2
   3 -21   6 6.62087 1.06204   3
  21 -18  -6 5.71903 1.03832   1
  21 -18  -6 3.65203 1.26287   2
 -21  18   3 4.65570 0.93039   1
 -18  -3  -3 5.06314 0.64188   1
 -18  -3  -3 4.68068 0.42403   3
  18   3   3 4.03093 0.49241   2
  -3  21  -3 3.74394 0.85621   2
  21 -18  -3 4.30274 1.05355   2
  -3  21   0 8.26431 0.92020   2
  18   3   0 8.17704 0.84566   1
  21 -18   0 8.13309 0.96762   2
 -18  -3   0 8.12170 0.71935   3
 -21  18   0 9.15274 0.86391   2
  -3  21   3 21.5805 0.64040   1
  18   3  -3 22.5800 0.95171   3
  21 -18   3 24.3427 0.80126   2
 -21  18  -3 23.3756 0.87246   2
  -3  21   3 21.2234 1.07493   2
   3 -21  -3 22.4535 1.09483   2
  -3  21   6 2.06090 1.00097   2
  21 -18   6 2.80699 0.61950   3
   3 -21  -6 2.43790 1.25494   2
 -21  18  -6 2.98523 0.74287   2
   3 -21  -9 0.52106 1.44048   2
  21 -17 -10 3.70838 1.60983   2
  21 -17  -7 1.22344 1.05242   1
   4 -21   7 0.67648 1.04472   3
 -17  -4  -7 1.46698 0.33711   3
 -17  -4  -7 1.65043 0.39478   2
  21 -17  -7-0.27787 1.38719   2
  -4  21  -4 16.3071 0.93625   2
  17   4   4 14.9525 0.49574   2
 -17  -4  -4 15.2999 0.65226   1
  21 -17  -4 17.5262 0.99319   1
 -21  17   1 3.16147 0.91907   1
  17   4   1 3.03373 0.75958   1
 -17  -4  -1 2.55317 0.60523   3
  21 -17  -1 2.28989 0.95573   2
 -21  17   1 3.70565 0.84548   2
  17   4  -2 60.5177 1.33689   3
 -17  -4   2 57.2910 1.36400   3
 -21  17  -2 58.0271 1.27226   2
  -4  21   2 57.1775 1.49410   2
  21 -17   2 58.5612 1.28688   2
   4 -21  -2 59.1899 1.48636   2
  -4  21   5 2.62355 0.95202   2
  21 -17   5 2.34150 0.56426   3
   4 -21  -5 2.24518 1.14924   2
 -21  17  -5 2.33607 0.71454   2
   4 -21  -8-3.01683 1.41498   2
 -21  17  -8 9.91828 0.80269   2
   4 -21 -11 0.35194 1.67423   2
  21 -16 -11 1.04945 1.69903   2
 -16  -5  -8 0.61793 0.58430   2
  21 -16  -8-1.58251 1.12296   1
   5 -21   8-1.17440 1.10674   3
  21 -16  -8 0.28649 1.41816   2
  -5  21  -5 5.29494 0.91440   2
 -16  -5  -5 4.18553 0.56108   1
  21 -16  -5 4.81465 0.97039   1
   5 -21   5 6.38977 0.94914   3
 -21  16   2 4.99578 0.91020   1
 -16  -5  -2 4.54513 0.54297   3
  -5  21  -2 3.94064 0.86056   2
  16   5   2 4.22327 0.58214   2
  21 -16  -2 4.16902 0.98949   2
 -16  -5   1-0.00495 0.75619   3
  -5  21   1 0.22267 0.98163   2
  21 -16   1 0.10337 0.82357   2
 -21  16  -1 0.30375 0.72301   2
   5 -21  -1 0.51086 0.90791   2
 -21  16  -4 7.58227 0.66751   2
   5 -21  -4 6.36204 1.08034   2
  -5  21   4 5.78392 0.92703   2
   5 -21  -7 5.18492 1.37852   2
 -21  16  -7 4.56250 0.73957   2
   5 -21 -10-1.49784 1.59403   2
  21 -15  -9-0.25189 1.49292   2
  21 -15  -6 0.25178 0.98523   1
   6 -21   6-0.60454 0.97153   3
  21 -15  -6 0.59282 1.24099   2
 -15  -6  -6-0.20254 0.52686   2
  21 -15  -3 5.62465 0.94435   1
  15   6   3 5.52896 0.61411   2
  -6  21  -3 5.44035 0.85044   2
  21 -15  -3 6.96194 1.04382   2
 -15  -6   0 2.90694 0.69000   3
 -21  15   0 3.70016 0.78459   2
  21 -15   0 4.05776 0.84295   2
  -6  21   3 47.1734 1.03022   1
  15   6  -3 48.2950 1.24825   3
  21 -15   3 49.1315 1.02680   2
   6 -21  -3 48.0089 1.42903   2
  -6  21   3 45.9386 1.32869   2
 -21  15  -3 48.0483 1.06429   2
 -21  15  -6 0.78186 0.64112   2
   6 -21  -6 0.81190 1.21380   2
  -6  21   6-0.61670 1.00730   2
   6 -21  -9-0.39337 1.46152   2
  21 -14 -10 1.64522 1.58684   2
   7 -21   7 2.37278 0.99605   3
  21 -14  -7 1.17792 1.32344   2
  21 -14  -7 1.15299 1.08128   1
 -14  -7  -7 1.30429 0.65718   2
  21 -14  -4 2.29005 0.89209   1
  -7  21  -4 1.70229 0.83799   2
  14   7   4 2.67318 0.55272   2
  14   7   1 0.53272 0.68107   1
 -21  14   1 0.44151 0.88842   1
 -14  -7  -1 0.64895 0.61109   3
  14   7   1 0.35842 0.62142   2
   7 -21   1 0.22740 0.87886   2
  -7  21  -1 0.28804 0.87695   2
  21 -14  -1 0.87576 0.89087   2
 -14  -7   2 8.29782 0.82944   3
   7 -21  -2 8.71728 1.02650   2
  21 -14   2 8.95541 0.69821   2
  -7  21   2 8.31461 0.98218   2
 -21  14  -2 8.96034 0.65210   2
  -7  21   5 3.85618 0.94814   2
  21 -14   5 3.89284 0.43235   3
 -21  14  -5 3.51732 0.58273   2
   7 -21  -5 1.91198 1.15084   2
   7 -21  -8 1.13410 1.39555   2
 -21  14  -8 3.53775 0.70070   2
   7 -21 -11-2.87882 1.70254   2
  21 -13 -11-0.46019 1.69490   2
 -13  -8  -8 0.72548 0.75043   2
 -13  -8  -8-1.31738 0.61897   3
   8 -21   8 0.39252 1.06697   3
  21 -13  -8-2.35246 1.40856   2
  21 -13  -8 0.25563 1.15026   1
  21 -13  -5 2.33971 0.94707   1
 -13  -8  -5 2.54097 0.38951   1
  13   8   5 1.73532 0.56243   2
 -13  -8  -5 2.36285 0.59538   2
  -8  21  -5 2.62370 0.85072   2
   8 -21   5 3.14516 0.88353   3
  21 -13  -2 3.83653 0.92643   1
  13   8   2 2.99035 0.56888   1
 -21  13   2 2.65222 0.91331   1
   8 -21   2 2.54230 0.85775   2
  21 -13  -2 1.92874 0.96019   2
  -8  21  -2 2.99236 0.83290   2
  13   8   2 2.94770 0.64256   2
 -13  -8   1 7.47315 0.79068   3
  -8  21   1 7.67471 1.00708   2
  21 -13   1 6.86826 0.74352   2
 -21  13  -1 6.55052 0.68295   2
   8 -21  -4 10.0561 1.12446   2
  -8  21   4 9.43701 0.97233   2
 -21  13  -4 9.01439 0.51708   2
   8 -21  -7-0.85195 1.33667   2
 -21  13  -7 0.89022 0.60216   2
   8 -21 -10 0.04014 1.56741   2
  21 -12  -9 1.38196 1.48294   2
 -12  -9  -9 0.64356 0.85499   2
 -12  -9  -6 2.66347 0.32930   1
  21 -12  -6 4.33957 1.05483   1
   9 -21   6 5.52503 0.95175   3
  21 -12  -6 2.85440 1.24984   2
 -12  -9  -6 3.43475 0.69577   2
  -9  21  -6 4.03865 0.89162   2
  21 -12  -3 29.0205 1.12419   1
  -9  21  -3 32.2217 1.03839   2
  21 -12  -3 30.3460 1.20140   2
  12   9   3 30.7754 0.93376   2
  21 -12   0 13.8860 0.85330   2
 -12  -9   0 13.4144 0.79112   3
   9 -21   0 13.8581 0.97679   2
  -9  21   3 10.4343 0.68497   1
   9 -21  -3 11.5207 1.14328   2
  21 -12   3 10.2728 0.50365   2
  -9  21   3 11.9792 0.97887   2
 -21  12  -3 9.99859 0.52468   2
   9 -21  -6 3.28332 1.23627   2
 -21  12  -6 2.53591 0.48705   2
   9 -21  -9 5.73396 1.53638   2
  21 -11 -10 1.59935 1.55267   2
  10 -21   7 3.99020 1.00096   3
  21 -11  -7 1.97794 1.32791   2
 -11 -10  -7 2.49522 0.82121   2
  21 -11  -7 1.45548 1.09162   1
  21 -11  -4-0.66352 0.89554   1
 -10  21  -4 0.68605 0.80309   2
 -11 -10  -4-0.12374 0.62544   2
  11  10   4 0.41213 0.63135   2
 -10  21  -1 1.25301 0.88731   2
  21 -11  -1 0.48069 0.84252   2
  11  10   1 0.59778 0.66458   2
  10 -21   1 0.60158 0.87675   2
 -11 -10   2 5.26123 0.82302   3
 -10  21   2 5.27027 0.96240   2
  10 -21  -2 6.05956 1.06254   2
  21 -11   2 6.26614 0.62657   2
  10 -21  -5 2.20065 1.15003   2
 -11 -10   5 1.40155 0.93389   3
 -10  21   5 0.42874 0.94840   2
 -21  11  -8 0.31481 0.53097   2
  10 -21  -8 0.27243 1.38817   2
 -21  11  -8-0.37853 0.53360   2
  10 -21 -11 1.00690 1.69991   2
  21 -10 -11 1.08639 1.66563   2
  11 -21   8-1.02995 1.02383   3
  21 -10  -8-0.65955 1.39287   2
 -10 -11  -8 1.12022 0.91252   2
  11 -21   5 3.61605 0.84230   3
  21 -10  -5 2.58943 0.97501   1
 -11  21  -5 3.18503 0.83827   2
 -10 -11  -5 4.70156 0.70684   2
  10  11   5 4.10573 0.68428   2
  10  11   2 8.05687 0.51157   1
  21 -10  -2 9.08977 0.99284   2
  10  11   2 9.00506 0.74801   2
  11 -21   2 8.82577 0.85641   2
 -11  21  -2 8.53980 0.86932   2
 -10 -11   1 1.28277 0.74830   3
 -21  10  -1 1.84163 0.84989   1
  21 -10   1 1.38155 0.65970   2
 -11  21   4-0.69499 0.92580   2
 -10 -11   4 0.87720 0.84326   3
  11 -21  -4-1.30562 1.09755   2
  11 -21  -7 0.89452 1.34333   2
  11 -21 -10 2.05011 1.58655   2
  21  -9  -9 2.88065 1.51432   2
  -9 -12  -9 3.41283 1.05540   2
  21  -9  -6 4.11683 1.05664   1
  12 -21   6 4.53391 0.89722   3
  -9 -12  -6 3.75663 0.84066   2
  21  -9  -6 2.69991 1.26226   2
   9  12   6 2.25911 0.74394   2
 -12  21  -6 3.50125 0.88675   2
   9  12   3 8.66132 0.80144   2
  21  -9  -3 8.39052 0.96535   1
  21  -9  -3 8.16272 1.06033   2
 -12  21  -3 8.75432 0.83602   2
  -9 -12  -3 8.83230 0.71354   2
 -12  21   0 10.2356 1.00116   2
 -21   9   0 9.37636 0.89084   1
  21  -9   0 11.5254 0.78790   2
  12 -21   0 11.4587 0.97552   2
   9  12   0 10.8458 0.76085   2
 -12  21   3 32.3143 0.90277   1
 -12  21   3 31.9120 1.11753   2
  12 -21  -3 33.7317 1.28221   2
  -9 -12   6 5.83663 1.01275   3
  12 -21  -6 6.55747 1.27149   2
  12 -21  -9 0.34228 1.48609   2
  12 -21 -12 0.39116 1.80258   2
  21  -8 -10-0.46388 1.57813   2
  13 -21   7 2.04321 0.93360   3
  -8 -13  -7 2.50050 0.95220   2
  21  -8  -7 3.39117 1.35735   2
 -13  21  -7 0.42077 0.94079   2
  21  -8  -4 3.76455 0.97955   1
  -8 -13  -4 5.79317 0.73779   2
 -13  21  -4 4.59654 0.79108   2
   8  13   4 3.27373 0.74151   2
 -13  21  -1 9.31609 0.95708   2
  21  -8  -1 8.91265 0.90082   2
  21  -8  -1 8.84310 0.94441   1
   8  13   1 8.47653 0.78654   2
  13 -21   1 9.37163 0.90798   2
  21  -8   2 5.20684 0.53189   2
 -13  21   5 0.19088 0.97849   2
  13 -21  -5 1.21932 1.15783   2
  -8 -13   5 2.48612 0.93882   3
  13 -21  -8 3.43001 1.43266   2
  13 -21  -8 0.14745 0.89412   1
  13 -21 -11-3.05909 1.70431   2
  21  -7 -11-1.04373 1.66844   2
  21  -7  -8 3.64474 1.40138   2
  14 -21   8 4.04422 0.96897   3
  -7 -14  -8 3.73281 1.09626   2
 -14  21  -8 4.64243 1.01731   2
   7  14   5 6.39366 0.79738   2
  -7 -14  -5 7.86148 0.85526   2
 -14  21  -5 8.43767 0.85217   2
 -14  21  -2 12.8656 0.89184   2
   7  14   2 13.1049 0.87548   2
  14 -21   2 12.9071 0.89159   2
  -7 -14  -2 12.0546 0.78638   2
  14 -21  -1 0.56087 1.02945   2
  21  -7   1 0.63718 0.61220   2
 -21   7  -1 0.62412 0.83183   1
   7  14  -1 0.65101 0.76051   2
 -14  21   4 0.49418 0.94179   2
  14 -21  -4 1.01963 1.10172   2
  -7 -14   4 3.65118 0.89402   3
  14 -21  -7 3.42827 0.85888   1
  14 -21  -7 0.91147 1.32532   2
  14 -21 -10 1.22291 1.61950   2
  21  -6  -9 1.93879 1.50029   2
  -6 -15  -9-1.33789 1.20541   2
  15 -21   6 1.99932 0.83866   3
  -6 -15  -6 2.15068 0.94152   2
   6  15   6-0.10780 0.83090   2
 -15  21  -6 0.71327 0.86191   2
  21  -6  -3 65.3133 1.42994   3
  -6 -15  -3 64.5530 1.39445   2
  15 -21   3 62.5588 1.41519   2
   6  15   3 60.8323 1.45198   2
 -15  21  -3 64.7132 1.43749   2
   6  15   0 0.65822 0.75641   2
 -21   6   0 1.79878 0.84960   1
  21  -6   0 1.71215 0.57674   3
 -15  21   0 2.88214 0.95493   2
  15 -21   0 0.75437 0.92931   2
 -15  21   3 8.34245 0.95361   2
 -15  21   3 8.14302 0.79366   1
  15 -21  -6-0.70660 1.24356   2
  -6 -15   6-1.37867 0.99914   3
  15 -21  -9-1.33530 1.00413   1
  15 -21  -9-0.47110 1.52817   2
  15 -21 -12-0.93901 1.82048   2
  21  -5 -10 0.87952 1.58561   2
  -5 -16 -10 12.6360 1.33530   2
  16 -21   7 2.16305 0.90416   3
 -16  21  -7 3.36361 0.92519   2
  -5 -16  -7 2.81075 1.09270   2
 -16  21  -4 4.84779 0.81743   2
  -5 -16  -4 5.66836 0.84290   2
  21  -5  -4 5.76997 0.86130   3
   5  16   4 5.52970 0.85137   2
  21  -5  -1 0.64943 0.90277   1
  -5 -16  -1 1.06205 0.79134   2
 -16  21  -1-0.40510 0.91170   2
  21  -5  -1 0.78879 0.65679   3
  16 -21   1 0.78930 0.82991   2
   5  16   1 0.23504 0.84548   2
  21  -5   2 5.06924 0.48247   2
 -16  21   2 4.83060 0.84529   1
 -21   5  -2 6.18598 0.80040   1
  21  -5   2 4.72207 0.41762   3
  16 -21  -5 4.08644 1.19867   2
  -5 -16   5 3.49653 0.96363   3
  16 -21  -8 1.75223 1.41960   2
  16 -21  -8 0.45921 0.97433   1
  16 -21 -11-0.43652 1.73813   2
  21  -4 -11 1.07931 1.66111   2
  17 -21   8-0.03463 0.86354   3
  -4 -17  -8 1.59716 1.21688   2
 -17  21  -8 1.50661 0.97424   2
  -4 -17  -5 1.83257 0.91096   2
 -17  21  -5 1.83102 0.79190   2
   4  17   5 2.71416 0.85117   2
  21  -4  -2 106.344 2.04260   3
  -4 -17  -2 107.745 2.08039   2
  17 -21   2 112.620 2.07929   2
  21  -4  -2 108.699 2.15588   1
   4  17   2 109.059 2.12577   2
 -17  21  -2 109.388 2.11896   2
 -21   4  -1 4.91080 0.79519   1
  21  -4   1 5.93149 0.55210   3
  17 -21  -1 5.22839 1.06026   2
   4  17  -1 4.77307 0.82191   2
 -17  21   1 5.21935 0.91852   2
 -17  21   4 9.35783 1.00714   2
  17 -21  -4 9.89865 1.16416   2
  -4 -17   4 8.73787 0.92088   3
  17 -21  -7 4.05892 0.94403   1
  17 -21  -7 1.46620 1.37154   2
  -4 -17   7 1.74943 1.08725   3
  17 -21 -10 4.48116 1.63210   2
  -3 -18  -9 2.21539 1.35254   2
  18 -21   6 2.44677 0.78755   3
  -3 -18  -6 1.28151 1.07149   2
   3  18   6 2.39884 0.90822   2
 -18  21  -6 1.84557 0.84924   2
  18 -21   3 26.5088 0.92562   2
  21  -3  -3 25.8342 0.97425   3
  -3 -18  -3 26.3815 1.02004   2
   3  18   3 26.6934 1.06894   2
 -18  21  -3 26.9182 0.99621   2
  21  -3   0 7.08645 0.90546   1
  21  -3   0 6.61251 0.63723   3
  18 -21   0 7.61361 0.97983   2
   3  18   0 6.23391 0.83167   2
 -18  21   0 6.17739 0.91312   2
  -3 -18   3 5.20942 0.91269   3
 -18  21   3 5.87235 0.86224   1
 -21   3  -3 4.37237 0.74972   1
  -3 -18   6 4.73932 1.06084   3
  18 -21  -6 3.71596 0.91424   1
  18 -21  -6 6.13649 1.31393   2
  18 -21  -9 1.83840 1.08595   1
  18 -21  -9 3.64794 1.53838   2
  21  -2 -10 1.06819 1.60129   2
  -2 -19 -10-1.70160 1.45267   2
  19 -21   7 3.30741 0.78913   3
  -2 -19  -7 2.00863 1.19586   2
 -19  21  -7 2.16944 0.89432   2
  21  -2  -4 18.1898 0.97975   3
   2  19   4 17.9662 0.98543   2
  -2 -19  -4 18.3387 1.01450   2
 -19  21  -4 17.3087 0.88838   2
  21  -2  -1 4.29275 0.90349   1
  21  -2  -1 4.14843 0.72347   3
   2  19   1 4.43681 0.89563   2
  19 -21   1 4.28804 0.90012   2
  -2 -19  -1 5.62604 0.88106   2
 -19  21  -1 4.90409 0.91686   2
 -19  21   2 26.6415 1.10798   2
  19 -21  -2 27.3529 1.24175   2
 -21   2  -2 27.3920 0.92208   1
 -19  21   2 27.4914 1.04902   1
  19 -21  -5 8.76246 1.23840   2
  -2 -19   5 11.1085 1.02150   3
  19 -21  -8 0.47269 1.03172   1
  -2 -19   8 0.79327 1.13120   3
  19 -21  -8 0.59080 1.47073   2
  19 -21 -11-0.20666 1.72614   2
  21  -1 -11 2.26062 1.72791   2
 -20  21  -8 4.98265 0.95105   2
  -1 -20  -8 4.94735 1.32759   2
   1  20   5 58.7893 1.51194   2
 -20  21  -5 64.0989 1.40499   2
  -1 -20  -5 61.9760 1.60024   2
  21  -1  -2 2.36025 0.76958   3
   1  20   2 3.00904 0.96355   2
 -20  21  -2 3.90638 0.85427   2
  21  -1  -2 3.20741 0.94390   1
  -1 -20  -2 2.40356 0.86425   2
  20 -21   2 2.34200 0.77391   2
  20 -21  -1 17.4975 1.13709   2
 -20  21   1 16.7161 0.97981   2
  21  -1   1 17.5105 0.66831   3
   1  20  -1 19.6844 0.98294   2
 -20  21   4 13.9451 1.05997   2
  -1 -20   4 13.8937 1.00716   3
 -21   1  -4 13.2923 0.79021   1
  -1 -20   7 22.1064 1.23849   3
  20 -21  -7 17.3285 1.52449   2
  20 -21  -7 17.9431 1.12976   1
  20 -21 -10 1.86454 1.64640   2
   0 -21  -9 5.57778 1.45707   2
   0  21   6 1.02266 0.97130   2
  21 -21   6 1.19817 0.70619   3
 -21  21  -6-0.63688 0.82439   2
   0 -21  -6-0.22467 1.13444   2
  21   0  -3 4.66779 0.85331   3
 -21  21  -3 7.38033 0.84294   2
   0 -21  -3 7.19993 0.93759   2
  21 -21   3 6.38924 0.76488   2
   0  21   3 6.38077 0.97693   2
   0 -21   0 79.7000 1.73938   2
  21   0   0 82.6317 1.72224   1
  21   0   0 79.2768 1.56571   3
 -21  21   0 83.1839 1.72506   2
  21 -21   0 83.9158 1.82017   2
   0  21   0 81.2169 1.74384   2
 -21  21   3 50.5422 1.31226   1
 -21   0  -3 48.8731 1.11850   1
   0  21  -3 51.1274 1.27579   2
  21 -21  -3 49.5980 1.46003   2
  21   0   3 42.5747 0.86964   2
  21 -21  -6 1.50082 0.97390   1
  21 -21  -6 0.69772 1.31907   2
   0 -21   6 3.36503 1.07287   3
  21 -21  -9 1.58518 1.54564   2
  21 -21  -9 0.64900 1.15156   1
  22 -21 -11-0.19883 1.75584   2
  22 -21  -8 0.97249 1.11564   1
   1 -22   8-0.26153 1.16209   3
  22 -21  -8 1.16219 1.47883   2
 -21  -1  -5 1.18504 0.71502   1
  22 -21  -5 0.61542 1.24676   2
   1 -22   5 0.73535 0.97728   3
 -22  21   2 12.1197 0.96917   1
 -22  21   2 11.7150 0.98045   2
  22 -21  -2 11.5941 1.12051   2
  21   1  -1 1.83763 0.89045   1
  21   1  -1 1.92004 0.71495   3
   1 -22  -1 0.72532 0.90954   2
 -22  21  -1 3.48629 0.83650   2
  22 -21   1 1.99854 0.88890   2
  -1  22   1 2.11506 0.96575   2
  -1  22   4 14.6111 1.03843   2
 -22  21  -4 14.5044 0.90918   2
   1 -22  -4 14.5851 1.04873   2
  22 -21   7 0.96621 0.70919   3
 -22  21  -7 3.16999 0.88551   2
   1 -22  -7 1.58271 1.28688   2
   1 -22 -10-1.35933 1.57771   2
  22 -20  -9 1.42914 1.56113   2
   2 -22   6 7.73725 1.08541   3
  22 -20  -6 5.70357 1.04298   1
  22 -20  -6 7.78533 1.33658   2
  -2  22  -3 17.7796 0.97155   2
 -20  -2  -3 17.8111 0.76686   1
 -22  20   3 17.9072 1.01772   1
  22 -20  -3 17.7816 1.17732   2
  20   2   3 15.2343 0.55418   2
  -2  22   0 7.10920 0.91886   2
   2 -22   0 7.32886 0.91982   2
  20   2   0 6.94599 0.84800   1
  22 -20   0 6.37730 0.97481   2
 -20  -2   0 6.31867 0.70672   3
 -22  20   0 7.07841 0.85809   2
  20   2  -3 18.7845 0.94147   3
  22 -20   3 16.8516 0.79677   2
  -2  22   3 17.2118 1.06203   2
 -22  20  -3 18.4861 0.86891   2
   2 -22  -3 18.0857 1.05392   2
  -2  22   6 6.06826 1.03646   2
  22 -20   6 4.71571 0.68434   3
   2 -22  -6 5.44188 1.23616   2
 -22  20  -6 5.86099 0.84573   2
   2 -22  -9 0.30725 1.49117   2
  22 -19 -10-0.09277 1.64712   2
   3 -22   7 2.75450 1.08445   3
  22 -19  -7 1.00388 1.10042   1
  22 -19  -7 5.81861 1.42174   2
  -3  22  -4 27.5531 1.06188   2
  19   3   4 23.9183 0.51654   2
 -19  -3  -4 28.0352 0.79189   1
  19   3   1 2.25346 0.78761   1
 -22  19   1 2.31916 0.94851   1
 -19  -3  -1 1.84871 0.59863   3
 -22  19   1 1.47888 0.84867   2
  22 -19  -1 1.22101 1.00004   2
  19   3  -2 9.32870 0.80964   3
  -3  22   2 9.76760 1.01037   2
 -22  19  -2 9.39221 0.79299   2
  22 -19   2 11.1015 0.79869   2
   3 -22  -2 9.48438 0.97445   2
  -3  22   5 9.10489 1.00414   2
   3 -22  -5 9.52150 1.14678   2
 -22  19  -5 9.77466 0.80314   2
   3 -22  -8 3.29021 1.41868   2
  22 -18 -11 4.15059 1.72238   2
  22 -18  -8-0.26162 1.12836   1
   4 -22   8 1.12136 1.12559   3
  22 -18  -8 1.75521 1.45108   2
   4 -22   5 0.37886 0.94876   3
 -18  -4  -5 0.12927 0.59508   1
  22 -18  -5 0.55496 0.96274   1
  -4  22  -5-1.72169 0.93777   2
  -4  22  -2 10.0765 0.90653   2
 -22  18   2 8.42856 0.93360   1
 -18  -4  -2 10.3912 0.58987   3
  18   4   2 9.63000 0.60175   2
 -22  18   2 9.20171 0.95397   2
  22 -18  -2 10.3085 1.09822   2
   4 -22  -1 8.98807 0.95985   2
  18   4  -1 10.3466 0.75599   3
  -4  22   1 10.4846 1.03213   2
  22 -18   1 10.6362 0.92284   2
 -18  -4   1 9.62279 0.79068   3
 -22  18  -1 10.2863 0.80744   2
  18   4  -4 12.6225 0.90867   3
   4 -22  -4 8.58750 1.08849   2
  -4  22   4 12.6753 0.98348   2
 -22  18  -4 11.0108 0.77694   2
 -22  18  -7 3.04520 0.77805   2
   4 -22  -7 0.47184 1.32363   2
   4 -22 -10 1.22397 1.59087   2
  22 -17  -9 1.91525 1.52793   2
   5 -22   6 11.3107 1.08734   3
  22 -17  -6 11.5513 1.07931   1
  22 -17  -6 12.8779 1.35416   2
 -17  -5  -3 12.5786 0.54085   3
  -5  22  -3 13.0407 0.91383   2
  22 -17  -3 12.7738 1.09435   2
  17   5   3 11.4444 0.62463   2
  17   5   0 30.2400 1.00177   1
 -17  -5   0 28.4709 0.91638   3
  22 -17   0 29.5904 1.09530   2
 -22  17   0 29.0043 0.99839   2
  -5  22   0 28.3883 1.10246   2
  22 -17   3 3.05430 0.63705   2
  -5  22   3 2.15469 0.55210   1
  17   5  -3 3.36130 0.80599   3
   5 -22  -3 1.23019 1.00212   2
 -17  -5   3 2.06397 0.86237   3
  -5  22   3 1.95567 0.96260   2
 -22  17  -3 2.51376 0.67826   2
  -5  22   6 9.91785 1.07550   2
  22 -17   6 10.0618 0.58879   3
   5 -22  -6 9.81478 1.29104   2
 -22  17  -6 10.3399 0.76948   2
   5 -22  -9 3.22287 1.50847   2
  22 -16 -10 1.31913 1.62682   2
   6 -22   7-0.54949 1.07503   3
 -16  -6  -7 0.12125 0.45948   3
  22 -16  -7-0.70530 1.35690   2
  22 -16  -7 2.14217 1.04875   1
 -16  -6  -7 1.11675 0.55534   2
 -16  -6  -4 7.54529 0.55818   1
  22 -16  -4 9.11495 0.97297   1
  -6  22  -4 8.99213 0.90093   2
  16   6   4 7.10491 0.52363   2
   6 -22   1 6.44185 0.89470   2
 -22  16   1 6.43937 0.98513   1
  16   6   1 5.41601 0.73065   1
 -16  -6  -1 6.39218 0.64085   3
  22 -16  -1 5.45922 0.94188   2
 -22  16   1 5.83440 0.85591   2
  16   6  -2 19.7062 0.89505   3
 -16  -6   2 18.7583 0.91951   3
  -6  22   2 19.3005 1.08390   2
 -22  16  -2 20.2938 0.78351   2
   6 -22  -2 19.1301 1.07062   2
  22 -16   2 18.3505 0.80727   2
  -6  22   5 0.41605 0.96255   2
  22 -16   5 1.28749 0.48611   3
 -22  16  -5 0.87120 0.65030   2
   6 -22  -5 0.77295 1.15026   2
   6 -22  -8 1.57164 1.41763   2
   6 -22 -11 3.81141 1.73696   2
  22 -15 -11 3.55391 1.71534   2
  22 -15  -8-0.13567 1.12564   1
   7 -22   8 2.48211 1.09951   3
  22 -15  -8-0.46120 1.43067   2
 -15  -7  -8-0.87059 0.66548   2
   7 -22   5 6.88588 0.94694   3
  15   7   5 4.40721 0.51329   2
  22 -15  -5 3.84087 0.96722   1
 -15  -7  -5 3.21236 0.46887   1
  -7  22  -5 5.36390 0.89552   2
 -15  -7  -5 3.28135 0.52673   2
 -22  15   2 5.43098 0.96927   1
  -7  22  -2 6.04681 0.88835   2
  15   7   2 7.25473 0.62975   2
  22 -15  -2 5.47507 1.00450   2
  22 -15   1 16.3656 0.87609   2
 -22  15  -1 15.7014 0.78063   2
 -15  -7   1 15.6246 0.86021   3
  -7  22   1 14.6467 1.08781   2
  -7  22   4 0.20113 0.92931   2
 -22  15  -4 0.59095 0.56430   2
   7 -22  -4-0.86801 1.07702   2
 -22  15  -7 0.23023 0.67224   2
   7 -22  -7 1.72520 1.33470   2
   7 -22 -10 1.07974 1.60450   2
  22 -14  -9 2.89197 1.52970   2
  22 -14  -6 6.70276 1.04465   1
 -14  -8  -6 5.82958 0.44746   1
   8 -22   6 6.90048 0.99876   3
  22 -14  -6 5.25000 1.25413   2
 -14  -8  -6 7.40261 0.63949   2
  -8  22  -6 7.73472 0.96279   2
  22 -14  -3 8.78449 0.96010   1
  14   8   3 8.02728 0.70425   2
  22 -14  -3 8.99361 1.05670   2
  -8  22  -3 9.59200 0.87532   2
 -14  -8   0 0.16932 0.69885   3
 -22  14   0 0.93194 0.76785   2
  22 -14   0 0.35280 0.81646   2
  -8  22   3 26.1448 0.82813   1
  22 -14   3 27.3255 0.73231   2
   8 -22  -3 27.4671 1.24343   2
  -8  22   3 25.1472 1.11767   2
 -22  14  -3 27.2672 0.74146   2
 -22  14  -6 3.41926 0.59079   2
   8 -22  -6 2.70452 1.27704   2
   8 -22  -9 1.06980 1.50354   2
  22 -13 -10 0.68154 1.58077   2
   9 -22   7-1.49997 0.99163   3
  22 -13  -7 1.04553 1.31603   2
 -13  -9  -7 0.57734 0.39161   1
  22 -13  -7 0.14953 1.07305   1
 -13  -9  -7-0.11412 0.73221   2
  22 -13  -4 6.41760 0.95294   1
  13   9   4 6.67362 0.64491   2
  -9  22  -4 6.68820 0.84456   2
 -13  -9  -4 5.78020 0.59349   2
  -9  22  -1 2.46950 0.91637   2
  13   9   1 2.85313 0.67704   2
   9 -22   1 4.38352 0.90066   2
  22 -13  -1 3.49900 0.89963   2
 -13  -9   2 30.6140 1.05569   3
   9 -22  -2 31.5403 1.22118   2
  22 -13   2 30.4683 0.87817   2
 -22  13  -2 29.7294 0.81925   2
  -9  22   2 30.2671 1.18614   2
   9 -22  -5-1.03191 1.15298   2
 -22  13  -5 0.13056 0.42942   2
  -9  22   5-0.09242 0.95596   2
 -13  -9   5 0.23221 0.90466   3
   9 -22  -8-0.95150 1.42895   2
 -22  13  -8 1.86340 0.59329   2
   9 -22 -11 1.68954 1.72484   2
  22 -12 -11 0.35307 1.69310   2
  10 -22   8 3.37919 1.05311   3
  22 -12  -8 2.51273 1.45032   2
 -12 -10  -8 3.82415 0.84456   2
  10 -22   5 6.85891 0.91400   3
  22 -12  -5 5.65484 1.00022   1
 -10  22  -5 5.15292 0.88832   2
 -12 -10  -5 5.25702 0.67309   2
  12  10   5 5.43255 0.64012   2
  12  10   2 7.89768 0.57863   1
  22 -12  -2 7.70508 0.98951   1
  22 -12  -2 6.26606 0.97476   2
  10 -22   2 9.10440 0.87916   2
  12  10   2 8.35985 0.71823   2
 -10  22  -2 7.53271 0.87445   2
 -12 -10   1 0.25033 0.75795   3
  22 -12   1 1.31560 0.73412   2
  22 -12   4 13.2432 0.34473   3
  10 -22  -4 10.8840 1.17212   2
 -10  22   4 9.66971 0.99715   2
 -22  12  -4 9.32800 0.42030   2
  10 -22  -7 7.33499 1.38764   2
  10 -22 -10-1.44509 1.60369   2
  22 -11  -9-1.66764 1.50808   2
 -11 -11  -9 2.54081 0.96094   2
  22 -11  -6 2.30144 1.07715   1
  11 -22   6 3.60375 0.92561   3
  22 -11  -6 2.11268 1.26628   2
 -11  22  -6 4.26794 0.94399   2
 -11 -11  -6 2.22062 0.76967   2
 -11 -11  -3 55.2554 1.21621   2
 -11  22  -3 58.7521 1.36482   2
  22 -11  -3 57.1096 1.46090   1
  22 -11  -3 59.2730 1.55162   2
  11  11   3 56.9047 1.29776   2
 -11  22   0 2.80946 0.98638   2
 -22  11   0 3.49172 0.89336   1
  11  11   0 2.27149 0.73503   2
  11 -22   0 2.34938 0.92811   2
  22 -11   0 2.05702 0.79827   2
 -11  22   3 86.9591 1.64350   1
  22 -11   3 83.1669 1.46502   2
 -11  22   3 85.0016 1.83072   2
  11 -22  -3 86.0885 1.94433   2
 -11 -11   6 2.45243 1.00142   3
  11 -22  -6 2.73447 1.26558   2
  11 -22  -9 3.11135 1.50973   2
  11 -22 -12-2.03517 1.81672   2
  22 -10 -10-0.99627 1.59586   2
  22 -10  -7 4.91211 1.15241   1
  12 -22   7 4.59033 0.99355   3
 -10 -12  -7 3.65899 0.88657   2
  22 -10  -7 3.95241 1.36432   2
 -12  22  -7 3.58308 1.01207   2
 -12  22  -4 6.65750 0.84476   2
 -10 -12  -4 8.24516 0.71368   2
  22 -10  -4 9.41145 0.98610   1
  22 -10  -4 6.10001 1.08144   2
  10  12   4 7.18154 0.76458   2
 -12  22  -1 1.77773 0.92889   2
  22 -10  -1 1.33376 0.87227   2
  12 -22   1 2.32283 0.86801   2
  10  12   1 1.31124 0.72991   2
 -10 -12   2 8.76486 0.85784   3
 -12  22   2 7.48144 0.98945   2
  22 -10   2 9.54074 0.61172   2
  12 -22  -5 3.40370 1.17681   2
 -12  22   5 2.91036 1.01201   2
 -10 -12   5 3.10242 0.94013   3
  12 -22  -8 0.73946 1.41846   2
  12 -22 -11-1.88628 1.75717   2
  22  -9 -11 4.09976 1.66934   2
  13 -22   8 2.74417 1.02276   3
  22  -9  -8 1.48214 1.44614   2
  -9 -13  -8 2.56156 1.00887   2
  22  -9  -5 0.27066 0.98228   1
 -13  22  -5 0.37336 0.84455   2
  -9 -13  -5-0.45727 0.75744   2
   9  13   5-0.75126 0.73466   2
  -9 -13  -2 48.3758 1.14512   2
   9  13   2 47.7915 0.97200   1
  22  -9  -2 48.3090 1.36457   2
 -13  22  -2 49.8100 1.26746   2
   9  13   2 46.3971 1.18241   2
  13 -22   2 50.3113 1.26459   2
 -22   9  -1 5.73695 0.88471   1
  22  -9   1 5.90984 0.66965   2
 -13  22   4 12.2518 1.02829   2
  -9 -13   4 13.5176 0.96740   3
  13 -22  -4 12.0974 1.20471   2
  13 -22  -7-0.54166 1.39006   2
  13 -22 -10 2.27202 1.61940   2
  22  -8  -9 1.01748 1.48367   2
  -8 -14  -9-1.73838 1.10463   2
  14 -22   6 0.74925 0.85154   3
  -8 -14  -6 2.06309 0.89735   2
   8  14   6 2.88232 0.80412   2
  22  -8  -6 4.50031 1.27874   2
 -14  22  -6 2.63150 0.89700   2
  -8 -14  -3 32.6728 0.98290   2
  22  -8  -3 31.0762 1.17184   1
 -14  22  -3 32.0558 1.06771   2
   8  14   3 32.9648 1.05113   2
  14 -22   0-0.11559 0.94174   2
 -14  22   0 1.14771 0.94480   2
 -22   8   0 1.60535 0.86110   1
  22  -8   0 0.68509 0.76768   2
   8  14   0 0.67101 0.80920   2
 -14  22   3 7.56838 0.78855   1
 -14  22   3 7.63947 0.97264   2
  14 -22  -3 7.68840 1.15784   2
  -8 -14   6 4.86440 1.03493   3
  14 -22  -6 6.67782 1.34066   2
  14 -22  -9 1.96477 1.56210   2
  14 -22 -12-2.04732 1.83097   2
  22  -7 -10 3.31859 1.59297   2
  15 -22   7-0.70889 0.91860   3
  -7 -15  -7 0.19904 1.02747   2
  22  -7  -7-0.29527 1.36013   2
 -15  22  -7-0.53236 0.94874   2
  -7 -15  -4 0.62158 0.76925   2
 -15  22  -4 1.31242 0.79007   2
  22  -7  -4 0.28676 0.95194   1
  22  -7  -4 0.65047 0.79802   3
   7  15   4 1.24341 0.80875   2
 -15  22  -1 7.74413 0.98887   2
   7  15   1 7.98798 0.80705   2
  15 -22   1 9.57717 0.92544   2
  22  -7  -1 7.84481 0.94838   1
 -22   7  -2 5.64159 0.83041   1
  22  -7   2 5.14216 0.52311   2
  22  -7   2 5.87713 0.43383   3
  15 -22  -5 1.20946 1.21631   2
  -7 -15   5 2.47670 0.96323   3
  15 -22  -8 0.76571 1.45555   2
  15 -22  -8 0.19800 0.91122   1
  15 -22 -11 0.93599 1.73825   2
  22  -6 -11 1.39492 1.68124   2
  16 -22   8 0.78411 0.94659   3
  22  -6  -8-1.69366 1.48205   2
  -6 -16  -8-0.91822 1.13670   2
 -16  22  -8 1.13860 1.00687   2
  -6 -16  -5 0.90087 0.89184   2
 -16  22  -5-0.29038 0.83190   2
   6  16   5 1.44662 0.81790   2
  22  -6  -2 30.2058 0.95463   3
  -6 -16  -2 28.5979 0.99696   2
  16 -22   2 29.1155 1.03413   2
   6  16   2 30.0343 1.05550   2
 -16  22  -2 29.0784 1.10790   2
   6  16  -1 4.24671 0.82403   2
 -22   6  -1 3.27824 0.82975   1
  22  -6   1 3.26142 0.52980   3
  16 -22  -1 4.04785 1.08395   2
 -16  22   1 2.89370 0.92321   2
  22  -6   1 4.15595 0.66649   2
  -6 -16   4 5.51270 0.94162   3
  16 -22  -4 5.14095 1.16957   2
 -16  22   4 4.57305 0.97441   2
  16 -22  -7-0.81786 1.38801   2
  -6 -16   7-0.11021 1.08988   3
  16 -22 -10-0.11886 1.65735   2
  22  -5  -9-0.85760 1.52637   2
  -5 -17  -9 1.80120 1.26715   2
  17 -22   6 6.42943 0.85962   3
  -5 -17  -6 7.37997 1.01381   2
 -17  22  -6 6.50410 0.90700   2
   5  17   6 5.15434 0.89328   2
   5  17   3 1.75964 0.89067   2
 -17  22  -3 2.45839 0.83810   2
  22  -5  -3 2.66635 0.77034   3
  17 -22   3 1.62819 0.78095   2
  -5 -17  -3 2.34601 0.80389   2
 -22   5   0 15.7103 0.94990   1
  22  -5   0 16.0209 0.94015   1
  22  -5   0 15.7284 0.70528   3
 -17  22   0 16.4887 1.01189   2
  17 -22   0 16.4627 1.05349   2
   5  17   0 16.7212 0.88921   2
 -17  22   3 10.6591 0.99835   2
 -17  22   3 10.4283 0.84073   1
  17 -22  -6 6.60735 1.33407   2
  -5 -17   6 7.93840 1.04487   3
  17 -22  -9-0.55560 1.02581   1
  17 -22  -9 0.83531 1.56185   2
  17 -22 -12 1.78733 1.84088   2
  22  -4 -10 0.17116 1.60524   2
  -4 -18 -10 8.98449 1.38613   2
  18 -22   7 2.64608 0.85539   3
  -4 -18  -7 2.47110 1.13796   2
 -18  22  -7 4.00001 0.92495   2
  22  -4  -4 20.0078 0.97220   3
  -4 -18  -4 20.5144 0.99362   2
   4  18   4 19.6232 1.01407   2
 -18  22  -4 19.9275 0.94254   2
  -4 -18  -1 14.8552 0.90683   2
  22  -4  -1 14.3699 0.97718   1
  22  -4  -1 15.6722 0.76893   3
 -18  22  -1 14.4062 0.97006   2
   4  18   1 14.0053 0.94342   2
  18 -22   1 16.2921 0.98552   2
  18 -22  -2 6.81862 1.10479   2
  22  -4   2 6.62838 0.51638   2
 -18  22   2 4.41433 0.86186   1
 -22   4  -2 4.80574 0.81002   1
  18 -22  -5 3.17939 1.22580   2
  -4 -18   5 0.25085 0.98923   3
  18 -22  -8-0.70278 1.46124   2
  18 -22  -8-0.57839 1.00928   1
  18 -22 -11-0.41792 1.73158   2
  22  -3 -11 1.46625 1.70186   2
  19 -22   8 4.95612 0.86082   3
  -3 -19  -8 4.58253 1.28945   2
 -19  22  -8 5.33404 0.98494   2
  -3 -19  -5 7.20079 0.99041   2
 -19  22  -5 7.40848 0.86586   2
   3  19   5 7.38606 0.92162   2
  22  -3  -2 13.4157 0.81271   3
  -3 -19  -2 14.3345 0.91730   2
   3  19   2 13.5199 0.97992   2
  19 -22   2 15.9128 0.87366   2
  22  -3  -2 14.1139 1.02393   1
 -19  22  -2 14.3317 0.96416   2
 -22   3  -1 0.83640 0.79766   1
  22  -3   1 1.78859 0.53971   3
  19 -22  -1 2.09433 1.06060   2
   3  19  -1 2.45379 0.85045   2
 -19  22   1 2.41415 0.90549   2
 -19  22   4 32.7042 1.24546   2
  -3 -19   4 34.7158 1.18760   3
  19 -22  -7 2.88716 0.97689   1
  19 -22  -7 3.15751 1.41091   2
  -3 -19   7 4.91868 1.12886   3
  19 -22 -10-0.36366 1.64855   2
  -2 -20  -9 1.47292 1.38467   2
  20 -22   6 3.13305 0.77075   3
  -2 -20  -6 3.08829 1.10679   2
   2  20   6 4.41841 0.97177   2
 -20  22  -6 4.47672 0.89454   2
  20 -22   3 10.1820 0.81741   2
  -2 -20  -3 9.97573 0.89423   2
  22  -2  -3 10.5744 0.85638   3
   2  20   3 8.79471 0.97831   2
 -20  22  -3 8.72523 0.90028   2
  22  -2   0 3.65129 0.89807   1
  -2 -20   0 2.79397 0.88008   2
  22  -2   0 2.39560 0.64953   3
   2  20   0 3.33791 0.86302   2
 -20  22   0 1.64647 0.89821   2
  20 -22   0 3.93080 1.01679   2
   2  20  -3 19.9826 0.98775   2
 -20  22   3 18.5515 0.97880   1
 -22   2  -3 16.7610 0.85417   1
  20 -22  -6 6.89418 1.35884   2
  -2 -20   6 6.03493 1.09245   3
  20 -22  -9 0.41853 1.56174   2
  20 -22  -9 0.81037 1.10318   1
  -1 -21 -10 0.79053 1.51922   2
  21 -22   7 1.55095 0.78491   3
   1  21   7-0.00777 1.03665   2
 -21  22  -7 0.63390 0.92642   2
  -1 -21  -7-0.13824 1.25329   2
   1  21   4 18.8665 1.07574   2
  -1 -21  -4 19.9551 1.08346   2
 -21  22  -4 19.1119 0.95886   2
  22  -1  -1 1.94747 0.90814   1
  22  -1  -1 2.50078 0.71883   3
   1  21   1 2.95808 0.92070   2
  21 -22   1 2.89276 0.89232   2
  -1 -21  -1 2.65902 0.90517   2
 -21  22  -1 4.12482 0.89143   2
 -21  22   2 7.03217 0.94773   1
 -22   1  -2 8.62289 0.79071   1
 -21  22   2 6.87999 0.93353   2
  21 -22  -2 8.70586 1.10643   2
  21 -22  -5 2.37317 1.24967   2
  -1 -21   5 0.60260 0.98496   3
  21 -22  -8 0.93473 1.06499   1
  21 -22  -8-0.05456 1.48284   2
  -1 -21   8 1.05054 1.18985   3
  21 -22 -11 3.79229 1.78772   2
   0 -22  -8-0.66528 1.35301   2
   0 -22  -5 1.59886 1.03321   2
 -22  22  -5 1.33867 0.85514   2
   0  22   5 1.47068 0.97195   2
  22   0  -2 9.23803 0.97152   1
  22   0  -2 9.64115 0.80753   3
  22 -22   2 8.78997 0.83492   2
   0 -22  -2 8.32177 0.92184   2
 -22  22  -2 9.81172 0.87977   2
   0  22   2 10.1999 1.03712   2
 -22  22   1 43.1514 1.25489   2
  22 -22  -1 43.2304 1.37939   2
   0  22  -1 43.8952 1.23393   2
   0 -22   4 1.37836 0.94358   3
 -22   0  -4-0.05784 0.71805   1
   0 -22   7 0.97267 1.12805   3
  22 -22  -7-0.51255 1.41088   2
  22 -22  -7 0.83800 1.05088   1
  22 -22 -10-0.55305 1.68146   2
  23 -22  -9-0.54248 1.58200   2
   1 -23   6 3.74463 1.09495   3
  23 -22  -6 3.74112 1.03191   1
  23 -22  -6 5.47890 1.37382   2
 -22  -1  -3 47.6041 1.12422   1
 -23  22   3 46.0082 1.30057   1
  -1  23  -3 48.4310 1.29510   2
  23 -22  -3 48.3685 1.47917   2
 -23  22   3 45.3209 1.35765   2
  22   1   3 41.5572 0.88950   2
   1 -23   0 30.9667 1.10869   2
  22   1   0 31.0332 0.91391   3
  22   1   0 31.3926 1.07369   1
 -23  22   0 31.4288 1.09295   2
  -1  23   0 31.9744 1.13496   2
  23 -22   0 31.9357 1.23307   2
  22   1  -3 6.69486 0.86421   3
  23 -22   3 6.51632 0.77685   2
   1 -23  -3 7.93859 0.99517   2
  -1  23   3 6.56551 1.00126   2
 -23  22  -3 7.61960 0.86644   2
  -1  23   6 5.59622 1.06299   2
  23 -22   6 7.23507 0.71602   3
   1 -23  -6 8.92344 1.23876   2
 -23  22  -6 7.32767 0.91168   2
   1 -23  -9 2.07239 1.46868   2
  23 -21 -10-0.79622 1.69193   2
   2 -23   7 2.63645 1.12216   3
  23 -21  -7 2.54545 1.09759   1
  23 -21  -7 0.56435 1.44506   2
 -21  -2  -4 50.4035 1.14907   1
  -2  23  -4 51.8468 1.38673   2
  21   2   1 1.94844 0.80750   1
 -23  21   1 0.91805 0.93046   1
 -21  -2  -1 2.58675 0.62511   3
 -23  21   1 2.75544 0.87872   2
  23 -21  -1 2.23098 1.02723   2
  21   2  -2 4.72667 0.79513   3
  -2  23   2 6.25583 1.02235   2
 -23  21  -2 4.48867 0.82139   2
   2 -23  -2 5.80905 0.94586   2
  23 -21   2 5.85898 0.81781   2
  -2  23   5 0.77247 0.99767   2
   2 -23  -5 2.63344 1.13393   2
 -23  21  -5 0.05488 0.83159   2
   2 -23  -8 7.46114 1.44470   2
  23 -20 -11-2.94501 1.77532   2
  23 -20  -8 1.89548 1.14426   1
   3 -23   8 2.02435 1.18214   3
  23 -20  -8 1.75754 1.46229   2
   3 -23   5 12.7912 1.05933   3
 -20  -3  -5 13.6411 0.72752   1
  23 -20  -5 12.4702 1.02977   1
  -3  23  -2 9.26274 0.91102   2
 -23  20   2 9.93277 0.94461   1
 -20  -3  -2 10.0301 0.57612   3
  20   3   2 10.0175 0.59859   2
 -23  20   2 10.1315 0.95756   2
  23 -20  -2 10.5935 1.07869   2
  20   3  -1 22.4398 1.03171   1
  20   3  -1 22.5692 0.85796   3
 -20  -3   1 21.9799 0.89782   3
   3 -23  -1 22.0516 1.06025   2
  23 -20   1 21.8664 1.01994   2
  -3  23   1 23.0352 1.11267   2
 -23  20  -1 22.7464 0.93376   2
   3 -23  -4 47.8796 1.42762   2
 -23  20  -4 46.9731 1.18338   2
  -3  23   4 44.1539 1.36740   2
   3 -23  -7 0.89337 1.33264   2
 -23  20  -7 3.60531 0.84549   2
  23 -20   7 3.45507 0.66459   3
   3 -23 -10 3.43951 1.62739   2
   4 -23   9 1.32156 1.22257   3
  23 -19  -9 1.46912 1.58910   2
   4 -23   6 5.38634 1.04514   3
  23 -19  -6 4.84925 1.07161   1
 -19  -4  -6 5.10358 0.64975   1
  23 -19  -6 3.84902 1.33129   2
 -23  19   3 2.57469 0.94519   1
 -19  -4  -3 2.39019 0.46184   3
  19   4   3 3.00934 0.54018   2
  -4  23  -3 2.48147 0.88957   2
  23 -19  -3 1.49163 1.09506   2
 -19  -4   0 9.67878 0.75156   3
  23 -19   0 9.53138 0.97962   2
  -4  23   0 9.75673 0.99198   2
 -23  19   0 10.9449 0.85223   2
  19   4   0 9.54157 0.84965   1
  19   4  -3 12.5929 0.88739   3
  23 -19   3 12.0106 0.72742   2
   4 -23  -3 11.9381 1.01730   2
 -23  19  -3 12.5896 0.80254   2
  -4  23   3 11.9086 1.04583   2
  23 -19   6 1.42923 0.59176   3
 -23  19  -6 1.09414 0.79507   2
   4 -23  -6 1.05339 1.25801   2
   4 -23  -9 1.90366 1.52518   2
  23 -18 -10 0.68623 1.64568   2
   5 -23   7 2.22642 1.06425   3
  23 -18  -7 1.12913 1.11081   1
  23 -18  -7 3.31006 1.39841   2
 -18  -5  -4 12.2219 0.47853   3
  -5  23  -4 13.5104 0.96918   2
  18   5   4 12.0478 0.52707   2
  23 -18  -4 12.3099 1.02351   1
 -18  -5  -4 13.4447 0.64661   1
  18   5   1 5.91866 0.77605   1
 -23  18   1 5.06191 0.95577   1
 -18  -5  -1 5.96832 0.65136   3
 -23  18   1 5.16238 0.87037   2
  23 -18  -1 5.07531 0.98501   2
  18   5  -2 25.5597 0.95571   3
 -18  -5   2 24.9326 0.99051   3
   5 -23  -2 25.3229 1.13232   2
  23 -18   2 27.5814 0.90829   2
 -23  18  -2 26.5260 0.90076   2
  -5  23   2 25.3021 1.16673   2
  23 -18   5 17.3198 0.66811   3
 -23  18  -5 17.5709 0.82668   2
   5 -23  -5 18.5287 1.25769   2
  -5  23   5 18.0178 1.10038   2
   5 -23  -8 2.68111 1.44623   2
   5 -23 -11-0.43535 1.73838   2
  23 -17 -11 0.83593 1.71482   2
 -17  -6  -8 0.14629 0.54512   2
  23 -17  -8 1.99561 1.13751   1
   6 -23   8 2.94833 1.12776   3
  23 -17  -8-2.98895 1.48906   2
  -6  23  -5 2.92670 0.93074   2
 -17  -6  -5 3.17176 0.53295   1
  23 -17  -5 4.33862 0.98313   1
   6 -23   5 2.02859 0.96838   3
 -23  17   2 7.57046 0.95008   1
 -17  -6  -2 8.26801 0.59724   3
  17   6   2 8.58467 0.63683   2
  -6  23  -2 9.51674 0.90666   2
  23 -17  -2 7.97359 1.02021   2
 -17  -6   1 76.2125 1.58696   3
   6 -23  -1 77.8320 1.71388   2
 -23  17  -1 76.9470 1.55981   2
  23 -17   1 75.9308 1.61463   2
  -6  23   1 76.5422 1.75039   2
  17   6  -4 2.10599 0.86484   3
   6 -23  -4 4.07824 1.12064   2
 -23  17  -4 2.82746 0.65452   2
  -6  23   4 3.55526 0.97332   2
 -23  17  -7 0.97194 0.72959   2
   6 -23  -7 0.29624 1.35385   2
   6 -23 -10-0.48617 1.62133   2
  23 -16  -9 0.11646 1.54449   2
 -16  -7  -6 7.69119 0.53080   1
  23 -16  -6 10.6059 1.08319   1
   7 -23   6 9.09153 1.03626   3
  23 -16  -6 9.16488 1.32715   2
 -16  -7  -6 7.52133 0.56199   2
  23 -16  -3 1.58580 0.93079   1
  16   7   3 1.26276 0.62164   2
  -7  23  -3 1.35919 0.86892   2
  23 -16  -3 1.87249 1.02256   2
 -16  -7   0 4.59074 0.73987   3
 -23  16   0 4.95970 0.79381   2
  23 -16   0 4.54766 0.90062   2
  23 -16   3 5.03398 0.59514   2
  -7  23   3 5.31784 0.62241   1
  16   7  -3 5.60260 0.83940   3
   7 -23  -3 5.50242 1.04711   2
 -23  16  -3 5.97677 0.64054   2
  -7  23   3 6.52734 0.97978   2
 -16  -7   3 6.79145 0.87462   3
   7 -23  -6 8.53185 1.33689   2
 -23  16  -6 6.75024 0.69040   2
   7 -23  -9 1.82825 1.53580   2
  23 -15 -10 2.85255 1.64782   2
   8 -23   7 0.52393 1.05395   3
  23 -15  -7 0.75119 1.39261   2
  23 -15  -7-0.03718 1.09981   1
 -15  -8  -7 1.18593 0.47546   1
 -15  -8  -7-0.27024 0.64588   2
  23 -15  -4 0.33472 0.91865   1
  -8  23  -4 0.49627 0.88196   2
  15   8   4 0.22220 0.60328   2
  15   8   1 30.8407 0.90194   2
  15   8   1 30.5651 0.92258   1
 -23  15   1 30.1641 1.12294   1
 -15  -8  -1 30.5262 0.90467   3
   8 -23   1 32.3811 1.11409   2
  -8  23  -1 29.7333 1.10079   2
  23 -15  -1 29.7191 1.12587   2
 -15  -8   2 31.4854 1.07827   3
  -8  23   2 31.9878 1.21793   2
 -23  15  -2 31.7788 0.87158   2
  23 -15   2 31.7435 0.92838   2
   8 -23  -2 33.2799 1.22640   2
  23 -15   5 3.37756 0.42143   3
  -8  23   5 2.19621 0.98570   2
 -23  15  -5 2.55956 0.55289   2
   8 -23  -5 2.61365 1.20950   2
 -23  15  -8-0.19614 0.59761   2
   8 -23  -8-1.80028 1.45448   2
   8 -23 -11 0.32226 1.74591   2
  23 -14 -11-1.79022 1.70642   2
  23 -14  -8 1.02672 1.45987   2
   9 -23   8 2.96563 1.09548   3
 -14  -9  -8 1.36192 0.76717   2
  23 -14  -5 5.57314 0.97374   1
   9 -23   5 6.82090 0.94187   3
  14   9   5 4.84086 0.59117   2
  -9  23  -5 6.97510 0.93036   2
 -14  -9  -5 4.97142 0.60010   2
 -23  14   2 19.7544 1.06062   1
  14   9   2 19.3208 0.71542   1
  14   9   2 19.4345 0.76901   2
  -9  23  -2 20.6835 0.97671   2
  23 -14  -2 18.6548 1.09045   2
   9 -23   2 21.2238 1.00011   2
 -14  -9   1 3.61275 0.79743   3
  -9  23   1 3.69598 0.99335   2
  23 -14   1 2.97125 0.77405   2
 -23  14  -1 3.56384 0.68700   2
 -23  14  -4 2.43048 0.48431   2
  -9  23   4 1.93069 0.95861   2
   9 -23  -4 1.29488 1.12207   2
   9 -23  -7 2.50951 1.38586   2
 -23  14  -7 1.53469 0.54015   2
   9 -23 -10 2.60438 1.64908   2
  23 -13  -9 2.64261 1.51980   2
  23 -13  -6 6.24062 1.06648   1
  10 -23   6 6.16144 0.97915   3
  23 -13  -6 5.52196 1.29207   2
 -10  23  -6 6.00588 0.97972   2
 -13 -10  -6 5.73033 0.70568   2
  23 -13  -3 16.9204 1.02431   1
 -10  23  -3 16.6875 0.92842   2
  23 -13  -3 17.9193 1.08830   2
  13  10   3 15.1168 0.80736   2
 -13 -10   0 2.10609 0.74787   3
  10 -23   0 0.67013 0.93301   2
  23 -13   0 1.62121 0.80558   2
  23 -13   3 4.70718 0.50000   2
 -10  23   3 4.27794 0.69279   1
  10 -23  -3 4.20401 1.10927   2
 -10  23   3 4.39543 0.99288   2
 -23  13  -3 4.12667 0.51295   2
  10 -23  -6 5.81151 1.30552   2
  10 -23  -9 4.58218 1.53652   2
  23 -12 -10 0.59936 1.60521   2
  11 -23   7 2.47656 0.99817   3
  23 -12  -7 1.99525 1.37397   2
 -12 -11  -7 1.54922 0.80959   2
  23 -12  -7 2.00523 1.13290   1
 -11  23  -4 5.30934 0.86660   2
 -12 -11  -4 5.21571 0.65855   2
  23 -12  -4 4.45300 0.96718   1
  12  11   4 5.29742 0.72224   2
  23 -12  -4 5.51586 1.14113   2
  12  11   1 45.1262 1.12837   2
  11 -23   1 49.8100 1.29773   2
  23 -12  -1 44.9252 1.25952   2
 -11  23  -1 47.9719 1.30351   2
 -12 -11   2 2.01847 0.83602   3
 -11  23   2 0.91862 0.98065   2
  23 -12   2-0.03783 0.65050   2
  11 -23  -5 1.74196 1.19969   2
 -12 -11   5 0.17082 0.95622   3
 -11  23   5 1.33094 1.01556   2
  11 -23  -8 3.94442 1.46458   2
  11 -23 -11 1.78662 1.72478   2
  23 -11 -11-0.91227 1.71728   2
  12 -23   8 3.14232 1.06634   3
  23 -11  -8 0.17450 1.45597   2
 -11 -12  -8 2.78818 0.93229   2
  23 -11  -5-0.48269 1.00568   1
 -12  23  -5 1.58918 0.87766   2
 -11 -12  -5 0.99949 0.71619   2
  11  12   5 0.28583 0.69188   2
  11  12   2 1.90026 0.51492   1
 -12  23  -2 1.11141 0.86902   2
  23 -11  -2 2.04117 0.95996   2
  12 -23   2 2.45163 0.87274   2
  11  12   2 2.45986 0.75050   2
 -11 -12   1 45.1978 1.19834   3
  23 -11   1 45.5460 1.08973   2
 -23  11  -1 45.4079 1.25564   1
 -12  23   4 2.35289 0.97079   2
  12 -23  -4 3.92206 1.14521   2
  12 -23  -7 2.39433 1.39830   2
  12 -23 -10 0.72118 1.63892   2
  23 -10  -9 0.26062 1.51199   2
 -10 -13  -9-0.52457 1.03511   2
  23 -10  -6 7.49309 1.12168   1
  13 -23   6 11.1539 0.95430   3
  10  13   6 9.35052 0.79565   2
  23 -10  -6 11.5004 1.34501   2
 -10 -13  -6 9.59000 0.86578   2
 -13  23  -6 10.5944 0.98221   2
  10  13   3 5.04991 0.82500   2
  23 -10  -3 4.50811 0.95367   1
  23 -10  -3 5.34522 1.03860   2
 -10 -13  -3 5.29626 0.71055   2
 -13  23  -3 5.05632 0.86007   2
 -13  23   0 3.39044 1.01656   2
 -23  10   0 4.10274 0.88186   1
  23 -10   0 2.29805 0.77724   2
  13 -23   0 3.41805 0.93666   2
  10  13   0 3.68308 0.76636   2
  13 -23  -3 8.60155 1.14858   2
  23 -10   3 5.93891 0.37630   2
 -13  23   3 7.73425 0.98279   2
 -13  23   3 8.79599 0.77272   1
 -10 -13   6 9.73912 1.08327   3
  13 -23  -6 12.7103 1.37094   2
  13 -23  -9-1.47045 1.56501   2
  13 -23 -12 1.79382 1.82324   2
  23  -9 -10 1.32974 1.63704   2
  23  -9  -7 1.30417 1.16485   1
  14 -23   7 3.74072 0.96241   3
  -9 -14  -7 1.85565 0.94226   2
  23  -9  -7 2.44911 1.37354   2
 -14  23  -7 2.92098 1.00321   2
  -9 -14  -4 2.54039 0.74696   2
 -14  23  -4 2.38190 0.82679   2
  23  -9  -4 2.83338 0.97662   1
  23  -9  -4 3.63713 1.08793   2
   9  14   4 1.62030 0.79373   2
  23  -9  -1 7.18024 0.95720   1
 -14  23  -1 6.37873 0.96064   2
  23  -9  -1 6.42137 0.88619   2
   9  14   1 6.38873 0.76818   2
  14 -23   1 5.52258 0.89893   2
  -9 -14   2 14.3918 0.90490   3
  23  -9   2 14.5499 0.64043   2
  14 -23  -5 5.42738 1.24553   2
  -9 -14   5 4.43442 0.99043   3
  14 -23  -8 4.31993 1.47685   2
  14 -23 -11-2.63041 1.75955   2
  23  -8 -11 0.71874 1.67139   2
  23  -8  -8-0.89516 1.47836   2
  15 -23   8-0.53218 0.99128   3
  -8 -15  -8 0.75868 1.07221   2
  23  -8  -5 2.90361 1.02203   1
   8  15   5 1.71738 0.79175   2
 -15  23  -5 2.43779 0.86017   2
  -8 -15  -5 2.98438 0.82116   2
  15 -23   2 26.0598 1.02349   2
  -8 -15  -2 23.5378 0.90604   2
 -15  23  -2 23.2339 1.04582   2
   8  15   2 23.4572 0.94447   2
   8  15  -1 26.2173 0.97053   2
 -23   8  -1 25.1080 1.03128   1
  15 -23  -1 26.5281 1.20663   2
  23  -8   1 26.0785 0.82360   2
  -8 -15   4 0.53166 0.90162   3
  15 -23  -4 0.68649 1.16749   2
 -15  23   4 0.60644 0.97405   2
  15 -23  -7 1.11948 1.40381   2
  -8 -15   7 0.59989 1.08449   3
  15 -23 -10-0.17855 1.65216   2
  23  -7  -9 3.50243 1.54174   2
  -7 -16  -9 2.57225 1.19281   2
  16 -23   6 9.96365 0.92944   3
   7  16   6 8.70435 0.89296   2
  -7 -16  -6 8.58784 0.96931   2
 -16  23  -6 7.87941 0.93565   2
 -16  23  -3 8.92222 0.88220   2
   7  16   3 8.00268 0.89761   2
  16 -23   3 8.96962 0.83650   2
  23  -7  -3 9.35313 0.82056   3
  -7 -16  -3 8.25542 0.80042   2
   7  16   0 6.39672 0.81219   2
 -23   7   0 6.10109 0.89997   1
  23  -7   0 6.02312 0.80370   2
 -16  23   0 5.98565 0.96972   2
  16 -23   0 6.55787 0.99157   2
 -16  23   3 2.42407 0.78855   1
 -16  23   3 2.09934 0.96358   2
  16 -23  -6 8.35583 1.41400   2
  -7 -16   6 9.48128 1.07085   3
  16 -23  -9-0.49434 1.57698   2
  16 -23 -12 4.01736 1.86703   2
  23  -6 -10 1.89870 1.62836   2
  17 -23   7 0.96105 0.91277   3
  -6 -17  -7 0.09603 1.07743   2
 -17  23  -7 1.22325 0.95285   2
 -17  23  -4 5.88153 0.84429   2
  -6 -17  -4 4.67832 0.84263   2
  23  -6  -4 5.54935 1.00539   1
  23  -6  -4 5.71785 0.87043   3
   6  17   4 4.37665 0.87127   2
  23  -6  -1 70.0270 1.41570   3
   6  17   1 68.0284 1.50202   2
  17 -23   1 69.5660 1.56658   2
  23  -6  -1 66.1962 1.59679   1
 -17  23  -1 68.1714 1.61231   2
  23  -6   2 8.25592 0.54681   2
 -23   6  -2 8.89281 0.87107   1
   6  17  -2 8.67082 0.85728   2
 -17  23   2 9.70696 0.88052   1
  23  -6   2 8.30722 0.47290   3
  17 -23  -5 4.94563 1.22908   2
  -6 -17   5 6.33623 1.00569   3
  17 -23  -8 0.68829 1.48012   2
  17 -23 -11 0.11298 1.75680   2
  23  -5 -11-2.16450 1.70207   2
  18 -23   8 1.11224 0.92107   3
  -5 -18  -8 1.73941 1.17914   2
 -18  23  -8 1.67364 1.00814   2
 -18  23  -5 9.05813 0.88535   2
  -5 -18  -5 9.14895 0.98155   2
   5  18   5 9.06728 0.91078   2
  23  -5  -2 14.9606 0.80766   3
  18 -23   2 15.4783 0.90700   2
  -5 -18  -2 14.1064 0.89937   2
  23  -5  -2 13.8503 1.02690   1
 -18  23  -2 14.7195 1.00262   2
   5  18   2 15.6592 0.93511   2
 -23   5  -1 6.53651 0.86470   1
  23  -5   1 7.12584 0.56827   3
  18 -23  -1 6.19274 1.09519   2
   5  18  -1 6.62664 0.84828   2
 -18  23   1 8.16685 0.96682   2
  -5 -18   4 20.8621 1.04887   3
 -18  23   4 18.2598 1.11124   2
  18 -23  -4 22.1268 1.29524   2
  18 -23  -7 0.76558 1.41155   2
  -5 -18   7 0.80545 1.11596   3
  18 -23 -10 0.39964 1.69926   2
  23  -4  -9 1.40596 1.55205   2
  -4 -19  -9-1.04673 1.30493   2
  19 -23   6 1.87348 0.83012   3
  -4 -19  -6-0.09651 1.04371   2
   4  19   6 1.10960 0.92662   2
 -19  23  -6 0.67139 0.90206   2
  23  -4  -3 20.2756 0.93187   3
  19 -23   3 21.0775 0.91957   2
  -4 -19  -3 20.3679 0.96305   2
   4  19   3 18.8976 1.04164   2
 -19  23  -3 20.0318 0.98972   2
  23  -4   0 20.3315 1.01358   1
  23  -4   0 19.3383 0.75596   3
   4  19   0 20.1051 0.94620   2
 -19  23   0 19.4891 1.02826   2
  19 -23   0 19.7786 1.12183   2
  -4 -19   3 2.14127 0.88917   3
 -23   4  -3 4.19380 0.79523   1
 -19  23   3 4.10621 0.86304   1
  19 -23  -6 2.47994 1.36888   2
  -4 -19   6 3.12315 1.07638   3
  19 -23  -9 9.74797 1.08608   1
  19 -23  -9 3.43512 1.59039   2
  23  -3 -10-2.07675 1.66799   2
  -3 -20 -10 9.34683 1.44388   2
  20 -23   7 2.85064 0.84324   3
   3  20   7 3.66692 1.00941   2
 -20  23  -7 3.65571 0.94826   2
  -3 -20  -7 3.46074 1.23431   2
  -3 -20  -4 62.2015 1.48743   2
   3  20   4 59.8313 1.49343   2
 -20  23  -4 59.7162 1.42100   2
  -3 -20  -1 13.3922 0.93089   2
  23  -3  -1 13.5575 0.96862   1
  23  -3  -1 13.4617 0.78540   3
 -20  23  -1 14.3307 0.96741   2
   3  20   1 12.7146 0.95254   2
  20 -23   1 14.7119 0.95058   2
  20 -23  -2 7.24422 1.13659   2
 -20  23   2 8.69585 0.91210   1
 -23   3  -2 8.63658 0.82112   1
 -20  23   2 9.12335 0.97632   2
  20 -23  -5 9.48786 1.31257   2
  -3 -20   5 9.49018 1.04524   3
  20 -23  -8 3.98279 1.07129   1
  -3 -20   8 6.45847 1.22989   3
  20 -23  -8 2.01427 1.47547   2
  20 -23 -11 2.52095 1.79146   2
  21 -23   8 4.20321 0.85553   3
  -2 -21  -8 3.26061 1.32231   2
 -21  23  -5 2.93845 0.88839   2
  -2 -21  -5 2.20662 1.01620   2
   2  21   5 2.41168 0.96060   2
  23  -2  -2 3.05138 0.77989   3
   2  21   2 3.23009 0.94501   2
 -21  23  -2 2.13267 0.89369   2
  -2 -21  -2 3.63710 0.88211   2
  21 -23   2 4.12180 0.82640   2
  23  -2  -2 2.83742 0.95644   1
  23  -2   1 1.30633 0.56460   3
  21 -23  -1 0.20929 1.08524   2
   2  21  -1 2.43613 0.86292   2
 -21  23   1 2.91937 0.91474   2
  -2 -21   4 26.3033 1.13890   3
 -23   2  -4 26.7408 0.96755   1
  -2 -21   7 1.70617 1.13786   3
  21 -23  -7 5.82333 1.46069   2
  21 -23  -7 0.49803 1.00955   1
  21 -23 -10 2.23971 1.68721   2
  -1 -22  -9 0.21750 1.39574   2
   1  22   6 8.11939 1.04467   2
  22 -23   6 10.7639 0.80000   3
 -22  23  -6 10.2348 0.93528   2
  -1 -22  -6 10.7248 1.20711   2
  23  -1  -3 3.36605 0.85662   3
 -22  23  -3 4.44772 0.89714   2
   1  22   3 3.22061 0.98253   2
  -1 -22  -3 4.28094 0.93420   2
  22 -23   3 3.37056 0.78554   2
  -1 -22   0 49.4523 1.32941   2
  23  -1   0 51.0790 1.33067   1
  23  -1   0 49.0026 1.13970   3
 -22  23   0 49.8837 1.34742   2
  22 -23   0 52.2539 1.44274   2
   1  22   0 51.4853 1.32743   2
 -22  23   3 26.5491 1.06468   1
 -23   1  -3 23.6373 0.87909   1
   1  22  -3 24.9599 1.04875   2
  22 -23  -3 25.0316 1.32237   2
  23  -1   3 20.3143 0.54596   2
  22 -23  -6 7.25495 1.41434   2
  -1 -22   6 7.67620 1.14281   3
  22 -23  -9 0.70291 1.59382   2
  22 -23  -9 0.66660 1.11846   1
   0 -23 -10-1.16570 1.53356   2
  23 -23   7 7.62096 0.78535   3
   0 -23  -7 5.22440 1.27437   2
 -23  23  -7 6.76466 0.96109   2
 -23  23  -4 6.92350 0.90783   2
   0 -23  -4 9.20330 1.03678   2
   0  23   4 6.87820 1.03552   2
  23   0  -1 29.9873 1.08428   1
  23   0  -1 29.0085 0.94610   3
 -23  23  -1 29.5525 1.06599   2
  23 -23   1 30.1309 1.12126   2
   0  23   1 30.2512 1.15544   2
   0 -23  -1 30.1337 1.13221   2
  23 -23  -2 18.3394 1.25124   2
 -23  23   2 20.0924 1.05233   2
 -23   0  -2 20.5567 0.90163   1
 -23  23   2 19.7576 1.07712   1
  23 -23  -5 29.2229 1.51586   2
 -23   0  -5 30.3921 0.98163   1
   0 -23   5 33.0632 1.25944   3
  23 -23  -8 1.63949 1.10760   1
   0 -23   8-0.72315 1.21989   3
  23 -23  -8-0.29750 1.55021   2
  23 -23 -11-0.82934 1.80184   2
  24 -23 -10 1.95915 1.75338   2
   1 -24   7 2.73016 1.17874   3
  24 -23  -7-0.11495 1.09781   1
  24 -23  -7-1.30602 1.44547   2
 -23  -1  -4 7.19485 0.74550   1
 -24  23   1 5.04808 0.96356   1
  23   1   1 5.04411 0.85503   1
  24 -23  -1 6.78858 1.08883   2
 -24  23   1 4.98085 0.92913   2
  -1  24  -1 5.19012 0.90632   2
  23   1  -2 8.25935 0.99880   1
  23   1  -2 8.50526 0.83003   3
  -1  24   2 8.89693 1.06151   2
 -24  23  -2 7.83085 0.87644   2
   1 -24  -2 8.03459 0.97937   2
  24 -23   2 8.27308 0.85979   2
  -1  24   5-0.38570 1.04003   2
   1 -24  -5 2.10039 1.10957   2
 -24  23  -5 2.48005 0.90458   2
   1 -24  -8 3.31346 1.36811   2
  24 -22 -11-2.73549 1.82128   2
  24 -22  -8-1.32939 1.13983   1
   2 -24   8-0.52527 1.20114   3
  24 -22  -8 0.45496 1.50850   2
 -22  -2  -5 2.39768 0.69760   1
   2 -24   5 2.14120 1.00101   3
  22   2   2 1.68080 0.55923   2
 -24  22   2 1.94524 0.94385   1
 -24  22   2 0.93947 0.94601   2
  24 -22  -2 2.13828 1.07687   2
  22   2  -1 0.48607 0.90443   1
  22   2  -1 0.47800 0.72358   3
  -2  24   1-0.07871 0.97383   2
  24 -22   1 0.31066 0.89717   2
 -24  22  -1 1.38221 0.82088   2
   2 -24  -1 0.11962 0.96234   2
 -24  22  -4 4.60200 0.85360   2
   2 -24  -4 3.26912 1.06263   2
  -2  24   4 5.34040 1.03091   2
  24 -22   7 2.38086 0.70309   3
   2 -24  -7 2.17881 1.32154   2
 -24  22  -7 1.83226 0.91014   2
   2 -24 -10-2.09682 1.62316   2
   3 -24   9-2.25096 1.26557   3
  24 -21  -9-0.66515 1.58457   2
   3 -24   6 4.96651 1.10109   3
  24 -21  -6 5.15255 1.08232   1
 -21  -3  -6 4.38024 0.71090   1
  24 -21  -6 4.81456 1.36390   2
  -3  24  -3 1.36974 0.91307   2
 -24  21   3 0.43085 0.97631   1
  21   3   3 0.86063 0.51649   2
 -21  -3  -3 1.83334 0.44744   3
 -24  21   3 2.11313 0.97757   2
  24 -21  -3 3.13160 1.10089   2
 -21  -3   0 41.3877 1.06629   3
  21   3   0 39.7231 1.18109   1
 -24  21   0 40.1237 1.18097   2
  24 -21   0 41.6360 1.31303   2
  -3  24   0 39.5505 1.25659   2
  21   3  -3 1.12453 0.82881   3
   3 -24  -3 1.79255 0.99150   2
  24 -21   3 1.82965 0.71669   2
 -24  21  -3 2.44301 0.77681   2
  -3  24   3 2.64946 1.02678   2
  24 -21   6 1.93224 0.64631   3
 -24  21  -6 2.45337 0.87368   2
   3 -24  -6 3.14618 1.24706   2
   3 -24  -9-1.61289 1.55240   2
  24 -20 -10 0.11197 1.67642   2
   4 -24   7 3.16501 1.13188   3
 -20  -4  -7 2.22744 0.69360   1
  24 -20  -7 3.03902 1.12806   1
  24 -20  -7 3.33386 1.45669   2
 -20  -4  -4 7.71075 0.41558   3
 -20  -4  -4 8.61897 0.68037   1
  20   4   4 8.62970 0.44933   2
  -4  24  -4 10.0942 0.97099   2
 -24  20   1 6.48412 0.96947   1
  20   4   1 7.16524 0.81371   1
 -20  -4  -1 7.53814 0.66725   3
 -24  20   1 5.71962 0.89422   2
  24 -20  -1 7.02688 1.03958   2
   4 -24  -2 7.77967 0.98499   2
  20   4  -2 9.52641 0.82353   3
  -4  24   2 9.56792 1.05452   2
  24 -20   2 10.2687 0.81173   2
 -24  20  -2 8.46000 0.79039   2
 -20  -4   2 8.49348 0.85112   3
 -24  20  -5 0.92628 0.79372   2
   4 -24  -5 0.71444 1.16363   2
  -4  24   5 1.94325 1.00760   2
   4 -24  -8 2.95344 1.44963   2
  24 -19 -11-0.94158 1.74419   2
   5 -24   8-1.02246 1.14603   3
  24 -19  -8 1.96548 1.16371   1
  24 -19  -8 1.75173 1.49679   2
 -19  -5  -5 0.78987 0.31313   3
   5 -24   5 0.32029 0.96893   3
  24 -19  -5-0.01655 0.99018   1
 -19  -5  -5-0.33177 0.57824   1
  -5  24  -2 2.90596 0.88716   2
  19   5   2 2.34903 0.59920   2
 -24  19   2 1.80370 0.91185   1
 -19  -5  -2 2.48237 0.57588   3
 -24  19   2 3.30345 0.90935   2
  24 -19  -2 2.12835 1.03703   2
   5 -24  -1 6.26596 0.96551   2
  -5  24   1 5.67220 1.02791   2
  24 -19   1 6.99573 0.91713   2
 -24  19  -1 5.94634 0.79621   2
 -19  -5   1 6.49781 0.79460   3
  -5  24   4 7.74925 1.01864   2
 -24  19  -4 10.1294 0.75376   2
   5 -24  -4 8.48035 1.11795   2
 -24  19  -7-0.57427 0.79868   2
   5 -24  -7-0.14364 1.38143   2
   5 -24 -10 4.94760 1.65106   2
   6 -24   9 1.46135 1.19453   3
  24 -18  -9-0.89445 1.60391   2
   6 -24   6 0.33929 1.00090   3
  24 -18  -6 0.57126 1.07457   1
 -18  -6  -6 0.48077 0.55288   1
  24 -18  -6 1.80498 1.33144   2
 -18  -6  -3 1.80385 0.50600   3
  18   6   3 2.58545 0.59241   2
  -6  24  -3 3.28217 0.89489   2
  24 -18  -3 1.28393 1.04574   2
  18   6   0 10.1790 0.85833   1
 -18  -6   0 11.2658 0.76706   3
 -24  18   0 11.4214 0.86551   2
  24 -18   0 11.6429 0.96333   2
  18   6  -3 11.6453 0.88461   3
   6 -24  -3 12.1214 1.10738   2
  24 -18   3 12.8414 0.71288   2
 -18  -6   3 12.2134 0.94517   3
 -24  18  -3 12.1759 0.72072   2
  -6  24   3 12.1090 1.05254   2
  24 -18   6 0.25787 0.52597   3
 -24  18  -6 0.50589 0.72966   2
   6 -24  -6-0.08273 1.31730   2
   6 -24  -9 2.26273 1.58181   2
  24 -17 -10 0.19005 1.65915   2
   7 -24   7 4.13257 1.10175   3
 -17  -7  -7 2.30860 0.54432   1
  24 -17  -7 5.09250 1.12892   1
  24 -17  -7 1.59831 1.39854   2
 -17  -7  -7 3.27157 0.53010   2
  24 -17  -4-0.81430 0.93567   1
  -7  24  -4 1.10736 0.90115   2
  24 -17  -4 2.07776 1.13066   2
  17   7   4 0.27100 0.55131   2
   7 -24   1 0.98613 0.89662   2
 -24  17   1 1.95059 0.94611   1
  17   7   1 1.41711 0.72872   1
  17   7   1 0.23957 0.64776   2
 -17  -7  -1 0.79376 0.65825   3
 -24  17   1 0.27963 0.83861   2
  24 -17  -1 0.52741 0.93745   2
 -17  -7   2 7.70020 0.84822   3
  24 -17   2 8.27424 0.75846   2
  -7  24   2 8.17634 1.04292   2
   7 -24  -2 8.03833 1.02832   2
 -24  17  -2 7.14276 0.71707   2
  24 -17   5 3.14186 0.48988   3
   7 -24  -5 3.84527 1.23627   2
 -24  17  -5 3.70846 0.64248   2
  -7  24   5 0.99907 1.01103   2
   7 -24  -8 1.19160 1.47948   2
   7 -24 -11-1.09552 1.77414   2
  24 -16 -11 1.66557 1.74567   2
   8 -24   8 0.53548 1.12114   3
 -16  -8  -8-1.78961 0.50504   1
  24 -16  -8 0.60319 1.44625   2
 -16  -8  -8-0.88525 0.66447   2
   8 -24   5-0.47546 0.93267   3
  16   8   5 1.42077 0.52326   2
  24 -16  -5 1.67217 0.99117   1
  -8  24  -5 1.95729 0.93507   2
  16   8   2 9.18788 0.68109   1
 -24  16   2 8.79950 0.97236   1
  -8  24  -2 9.21346 0.91118   2
  16   8   2 8.96725 0.67113   2
  24 -16  -2 8.72420 1.03265   2
 -24  16  -1 7.07846 0.74886   2
 -16  -8   1 7.87447 0.82436   3
  -8  24   1 6.37473 1.02562   2
  24 -16   1 7.42888 0.85362   2
  -8  24   4 0.37044 0.97470   2
 -24  16  -4 0.67223 0.56616   2
   8 -24  -4 1.72432 1.13274   2
   8 -24  -7 2.77803 1.40149   2
 -24  16  -7-1.03398 0.64569   2
   8 -24 -10-1.53359 1.67291   2
  24 -15  -9 0.81030 1.56873   2
   9 -24   9 1.18616 1.18920   3
   9 -24   6 2.69641 0.97031   3
  24 -15  -6 1.16579 1.30126   2
 -15  -9  -6 0.28247 0.63972   2
  24 -15  -6 0.93661 1.03478   1
  -9  24  -3 12.9102 0.93046   2
  24 -15  -3 13.6113 1.02050   1
  15   9   3 12.2959 0.73333   2
  24 -15  -3 13.3901 1.11806   2
  24 -15   0 13.6304 0.92515   2
 -15  -9   0 13.7149 0.80063   3
  -9  24   3 10.4835 0.69534   1
 -15  -9   3 10.2312 0.91219   3
   9 -24  -3 11.2612 1.12475   2
  24 -15   3 11.1872 0.58922   2
  -9  24   3 11.5263 1.01282   2
 -24  15  -3 10.3818 0.61804   2
 -24  15  -6 2.11718 0.49569   2
   9 -24  -6 4.29408 1.33962   2
   9 -24  -9 2.21094 1.55207   2
  24 -14 -10 1.02097 1.65473   2
  10 -24   7-1.53285 1.02386   3
  24 -14  -7 1.39844 1.38145   2
 -14 -10  -7 0.70050 0.72155   2
  24 -14  -7 0.70773 1.12087   1
 -10  24  -4 0.29161 0.87852   2
  24 -14  -4 0.67822 0.96963   1
  24 -14  -4 1.18425 1.09533   2
  14  10   4-0.69473 0.65700   2
 -10  24  -1 4.32064 0.96283   2
  10 -24   1 3.27119 0.92349   2
  14  10   1 2.43974 0.70825   2
  24 -14  -1 3.36482 0.93981   2
 -14 -10   2 4.52812 0.85371   3
  10 -24  -2 4.25744 1.10297   2
  24 -14   2 3.60756 0.68927   2
 -10  24   2 4.55435 1.01780   2
 -24  14  -2 4.31256 0.60940   2
  10 -24  -5 0.90460 1.21411   2
 -24  14  -5 0.60665 0.33671   2
 -14 -10   5 0.36633 0.96453   3
  10 -24  -8-1.33127 1.50575   2
  10 -24 -11-2.28163 1.76066   2
  24 -13 -11-2.23803 1.74924   2
  11 -24   8 1.82519 1.07309   3
  24 -13  -8-1.29017 1.45076   2
 -13 -11  -8 1.07779 0.82832   2
 -13 -11  -5 3.20628 0.67990   2
 -11  24  -5 4.53973 0.91299   2
  13  11   5 2.89187 0.67251   2
  24 -13  -5 3.08983 1.00569   1
  13  11   2 3.27614 0.57387   1
  24 -13  -2 2.49535 0.95587   2
  11 -24   2 3.04414 0.87360   2
  13  11   2 3.51538 0.71364   2
 -11  24  -2 4.18393 0.88854   2
 -13 -11   1 4.14195 0.80498   3
 -24  13  -1 4.48476 0.93354   1
  24 -13   1 4.72641 0.76670   2
 -11  24   4 5.29155 0.72240   1
 -11  24   4 6.36413 1.01147   2
  11 -24  -4 3.61664 1.19445   2
  11 -24  -7 1.95736 1.39628   2
  11 -24 -10 1.18496 1.66169   2
  12 -24   9-0.28022 1.13125   3
  24 -12  -9-0.59859 1.51667   2
  24 -12  -6 0.47325 1.07978   1
  12 -24   6-0.07725 0.93425   3
  12  12   6 1.37006 0.68856   2
 -12  24  -6 0.82036 0.97061   2
 -12 -12  -6 0.32278 0.75381   2
  12  12   3 7.19720 0.80376   2
  24 -12  -3 5.64131 0.97305   1
  24 -12  -3 6.04818 1.08317   2
 -12  24  -3 6.93001 0.88122   2
  12  12   0 77.4262 1.59876   2
  12 -24   0 82.4103 1.75008   2
 -24  12   0 77.6759 1.72564   1
  24 -12   0 80.0480 1.65016   2
 -12  24   0 76.5579 1.77817   2
  12 -24  -3 5.19953 1.14001   2
 -12  24   3 5.91530 0.75055   1
  24 -12   3 4.48924 0.45934   2
 -12  24   3 3.14430 0.98467   2
  12 -24  -6 0.26254 1.33852   2
 -12 -12   6 0.68489 1.05440   3
  12 -24  -9 1.59691 1.57644   2
  12 -24 -12-4.15781 1.90333   2
  24 -11 -10-1.36937 1.62040   2
  13 -24   7 0.96454 0.98243   3
  24 -11  -7-1.08706 1.41196   2
 -11 -13  -7 2.70693 0.88664   2
  24 -11  -7 3.05191 1.17687   1
 -13  24  -4 3.37486 0.86175   2
 -11 -13  -4 2.67114 0.71063   2
  24 -11  -4 2.48899 0.99234   1
  24 -11  -4 3.21007 1.09970   2
  11  13   4 2.19555 0.77230   2
 -13  24  -1 2.15816 0.94902   2
  24 -11  -1 3.65935 0.89351   2
  13 -24   1 2.66446 0.90289   2
  11  13   1 3.72377 0.75427   2
 -11 -13   2 1.22231 0.84121   3
  24 -11   2 1.69326 0.60736   2
 -13  24   2 2.09487 0.99114   2
  13 -24  -5 2.68028 1.21958   2
 -11 -13   5 2.71128 0.96996   3
  13 -24  -8 1.84627 1.47572   2
  13 -24 -11-1.30092 1.75736   2
  24 -10 -11 1.02426 1.71680   2
  24 -10  -8 1.16985 1.48435   2
  14 -24   8 0.10315 1.05269   3
 -10 -14  -8 0.14745 0.99051   2
  24 -10  -5 0.70623 1.00830   1
 -10 -14  -5 1.41246 0.77226   2
 -14  24  -5-0.38848 0.87947   2
  10  14   5 0.34418 0.75197   2
 -14  24  -2 8.64093 0.95554   2
  24 -10  -2 7.55502 0.99934   2
  14 -24   2 7.71898 0.90295   2
  10  14   2 7.21919 0.82053   2
 -24  10  -1 7.09297 0.91911   1
  24 -10   1 6.51490 0.71427   2
  14 -24  -1 6.80313 1.10168   2
 -14  24   4-0.98557 0.99179   2
 -14  24   4 0.66588 0.78182   1
  14 -24  -4 0.89619 1.20541   2
  14 -24  -7 1.96745 1.38888   2
  14 -24 -10-3.10368 1.71712   2
  24  -9  -9 0.25280 1.56709   2
  -9 -15  -9 1.60100 1.10415   2
  24  -9  -6 3.77555 1.11017   1
  15 -24   6 4.85052 0.92335   3
   9  15   6 4.00545 0.83054   2
 -15  24  -6 3.40524 0.95561   2
  -9 -15  -6 4.28521 0.89235   2
  -9 -15  -3 14.4774 0.81550   2
  15 -24   3 13.3784 0.91683   2
   9  15   3 14.3302 0.90902   2
 -15  24  -3 14.6385 0.93904   2
 -24   9   0 12.1391 0.95004   1
 -15  24   0 13.5360 1.04349   2
   9  15   0 14.1773 0.85154   2
  24  -9   0 15.1989 0.86812   2
  15 -24   0 13.4457 1.04894   2
  24  -9   3 8.48738 0.36022   3
 -15  24   3 11.5974 0.83391   1
 -15  24   3 11.1676 1.02205   2
  15 -24  -3 10.5143 1.21303   2
  -9 -15   6 0.35382 1.04769   3
  15 -24  -6 2.84011 1.34953   2
  15 -24  -9 3.59754 1.59858   2
  15 -24 -12-0.82642 1.87025   2
  24  -8 -10-1.48943 1.63624   2
  16 -24   7-0.11514 0.96796   3
  24  -8  -7 0.61345 1.40985   2
 -16  24  -7 0.24866 0.99847   2
  -8 -16  -7 0.65152 0.99847   2
  24  -8  -4-0.65996 0.96601   1
 -16  24  -4 0.89144 0.86577   2
  -8 -16  -4 0.37273 0.77571   2
   8  16   4 0.68426 0.82973   2
  24  -8  -1 13.5121 0.99125   1
  16 -24   1 13.6692 0.96988   2
   8  16   1 13.9639 0.85619   2
 -16  24  -1 12.6543 1.04294   2
 -24   8  -2 3.64477 0.83534   1
  24  -8   2 4.64322 0.55625   2
  -8 -16   2 4.26565 0.87597   3
  24  -8   2 4.84827 0.46085   3
  16 -24  -5 0.03152 1.25851   2
  -8 -16   5 2.52442 0.99834   3
  16 -24  -8-1.94660 1.54150   2
  16 -24 -11 0.36849 1.78448   2
  24  -7 -11-0.95257 1.70919   2
  24  -7  -8 0.94720 1.48073   2
  17 -24   8-0.89746 0.99823   3
  -7 -17  -8 0.16257 1.11507   2
  24  -7  -5 3.26033 1.06709   1
 -17  24  -5 3.40712 0.87799   2
  -7 -17  -5 2.90961 0.87107   2
   7  17   5 2.43987 0.84895   2
  24  -7  -2 11.3404 1.00639   1
  24  -7  -2 12.3182 0.79205   3
 -17  24  -2 11.5195 0.98852   2
  17 -24   2 12.8239 0.90244   2
  -7 -17  -2 10.8487 0.83966   2
   7  17   2 12.4445 0.90659   2
   7  17  -1 1.35915 0.79299   2
 -24   7  -1-0.34593 0.83017   1
  17 -24  -1 0.98804 1.09095   2
 -17  24   1-0.53170 0.97462   2
  24  -7   1 0.93730 0.53192   3
  24  -7   1 0.37891 0.66956   2
  17 -24  -4 2.26108 1.17552   2
  -7 -17   4 1.04615 0.92424   3
  17 -24  -7 3.43272 1.44403   2
  -7 -17   7 4.99829 1.14913   3
  17 -24 -10 2.06460 1.71675   2
  24  -6  -9 0.07519 1.54229   2
  -6 -18  -9 1.41481 1.24409   2
  18 -24   6-0.67774 0.87026   3
 -18  24  -6-0.08279 0.93647   2
  -6 -18  -6-0.22212 0.98058   2
   6  18   6 1.70758 0.90441   2
   6  18   3 6.57871 0.94267   2
 -18  24  -3 6.64195 0.89611   2
  24  -6  -3 6.20219 0.82064   3
  -6 -18  -3 7.34951 0.84547   2
  18 -24   3 5.95883 0.84488   2
   6  18   0 8.88165 0.86412   2
 -24   6   0 7.17665 0.91940   1
  24  -6   0 7.73992 0.65098   3
 -18  24   0 7.50108 1.00348   2
  18 -24   0 8.63325 1.01348   2
 -24   6  -3 1.27207 0.82228   1
 -18  24   3 0.61397 0.83250   1
  18 -24  -6 2.53417 1.36591   2
  -6 -18   6 1.80054 1.06598   3
  18 -24  -9-0.77548 1.59932   2
  24  -5 -10-0.67496 1.66600   2
  19 -24   7 1.00231 0.90980   3
   5  19   7 0.76000 0.96373   2
  -5 -19  -7 2.23154 1.10445   2
 -19  24  -7-0.33566 0.97028   2
 -19  24  -4 4.91130 0.89613   2
  -5 -19  -4 4.77648 0.90200   2
   5  19   4 4.89092 0.91995   2
  24  -5  -1 8.98351 0.73720   3
 -19  24  -1 9.09114 0.97386   2
  24  -5  -1 9.88267 1.00371   1
  -5 -19  -1 8.51724 0.86783   2
   5  19   1 9.16141 0.90475   2
  19 -24   1 9.69763 0.93776   2
 -19  24   2 1.24448 0.87451   1
 -24   5  -2 1.10827 0.79305   1
  24  -5   2 1.32873 0.45233   3
  19 -24  -2 0.86165 1.12770   2
  24  -5   2 1.66483 0.52949   2
   5  19  -2 1.51246 0.85242   2
  19 -24  -5 1.15492 1.28827   2
  -5 -19   5 0.74813 1.02590   3
  -5 -19   8 0.83659 1.17746   3
  19 -24  -8 4.05895 1.58359   2
  19 -24 -11-0.24975 1.80017   2
  20 -24   8 6.84523 0.93191   3
  -4 -20  -8 4.89837 1.26633   2
 -20  24  -5 1.23656 0.90004   2
  -4 -20  -5 1.61963 0.95973   2
   4  20   5 1.79203 0.92972   2
  24  -4  -2 5.06424 0.77715   3
   4  20   2 5.65767 0.94471   2
 -20  24  -2 4.48461 0.93361   2
  20 -24   2 5.86201 0.85850   2
  -4 -20  -2 5.01139 0.87153   2
  24  -4  -2 5.38989 0.94973   1
 -24   4  -1 10.9804 0.89768   1
  24  -4   1 11.0194 0.62138   3
  20 -24  -1 12.2982 1.12314   2
   4  20  -1 11.6356 0.89222   2
 -20  24   1 11.0174 0.97626   2
 -24   4  -4 17.4621 0.90758   1
  -4 -20   4 19.7733 1.06269   3
  20 -24  -7 3.89238 1.46934   2
  -4 -20   7 4.02861 1.14705   3
  20 -24 -10 0.71349 1.72819   2
  -3 -21  -9-1.73374 1.36392   2
   3  21   6 3.64683 0.99752   2
  21 -24   6 4.21250 0.83639   3
 -21  24  -6 3.13160 0.94421   2
  -3 -21  -6 3.79461 1.10322   2
  24  -3  -3 1.62116 0.82151   3
 -21  24  -3 2.40073 0.92784   2
   3  21   3 1.42409 0.97409   2
  24  -3  -3 1.85309 0.97825   1
  -3 -21  -3 1.61726 0.87366   2
  21 -24   3 0.14327 0.81216   2
  24  -3   0 44.3993 1.26415   1
  24  -3   0 42.5017 1.04539   3
   3  21   0 42.4922 1.22818   2
 -21  24   0 42.7071 1.26666   2
  21 -24   0 44.2079 1.33816   2
 -24   3  -3 1.09880 0.79022   1
 -21  24   3 1.39396 0.90909   1
  21 -24  -6 2.99532 1.40579   2
  -3 -21   6 4.59491 1.10543   3
  21 -24  -9 20.2516 1.12663   1
  21 -24  -9 1.58383 1.61362   2
  24  -2 -10 3.46499 1.70511   2
  -2 -22 -10 5.59136 1.46923   2
  22 -24   7 0.78465 0.81639   3
  -2 -22  -7 0.99199 1.21740   2
 -22  24  -7 0.91435 0.97491   2
 -22  24  -4 5.69821 0.91350   2
  -2 -22  -4 5.62647 0.95364   2
   2  22   4 6.74584 1.02119   2
  24  -2  -1-0.23740 0.90893   1
  24  -2  -1 0.35908 0.72112   3
  22 -24   1-0.12890 0.91238   2
   2  22   1 0.10565 0.90179   2
  -2 -22  -1 0.16533 0.87642   2
 -22  24  -1-0.24281 0.90136   2
  22 -24  -2 0.74849 1.10023   2
 -22  24   2 0.92144 0.96219   2
 -24   2  -2 3.36404 0.80197   1
 -22  24   2 3.24738 0.91408   1
 -24   2  -5 0.92657 0.79628   1
  22 -24  -5 1.90863 1.30051   2
  -2 -22   5 1.63021 1.03230   3
  -2 -22   8 1.08382 1.18752   3
  22 -24  -8 0.08416 1.50476   2
  22 -24 -11-1.84772 1.84000   2
  23 -24   8 1.74597 0.82609   3
  -1 -23  -8 3.05854 1.34095   2
 -23  24  -5 1.68237 0.92703   2
  -1 -23  -5 1.51941 1.06183   2
   1  23   5 1.87415 1.01349   2
  24  -1  -2 16.5247 1.04158   1
  24  -1  -2 15.6728 0.87250   3
 -23  24  -2 17.2316 0.98299   2
   1  23   2 15.8236 1.10458   2
  23 -24   2 17.8565 0.92727   2
  -1 -23  -2 17.1376 1.00665   2
  23 -24  -1 8.67323 1.11675   2
   1  23  -1 9.93142 0.92660   2
 -23  24   1 9.86833 0.97413   2
  -1 -23   4 8.69364 1.00754   3
 -24   1  -4 6.64997 0.78811   1
  -1 -23   7-2.47357 1.17525   3
  23 -24  -7-0.80752 1.46723   2
  23 -24 -10-1.66652 1.73902   2
   0 -24  -9 3.12504 1.45221   2
  24 -24   6 9.39098 0.77923   3
   0 -24  -6 9.37519 1.23747   2
 -24  24  -6 10.3911 0.99133   2
   0  24   3 38.9418 1.35597   2
 -24  24  -3 40.3873 1.20201   2
  24   0  -3 40.3145 1.19710   3
   0 -24  -3 40.0771 1.30027   2
  24 -24   3 40.7158 1.13713   2
   0 -24   0 18.5655 1.06213   2
  24   0   0 19.7305 1.01966   1
  24   0   0 18.3633 0.78178   3
 -24  24   0 18.6701 1.02224   2
  24 -24   0 20.4564 1.16547   2
   0  24   0 19.3176 1.03274   2
  24   0   3 6.87809 0.47059   2
 -24  24   3 8.72095 0.99268   1
 -24   0  -3 9.39238 0.79359   1
  24 -24  -3 8.38490 1.22524   2
 -24   0  -6 1.31365 0.81338   1
  24 -24  -6 3.56465 1.43253   2
   0 -24   6 3.86784 1.13886   3
   0 -24   9 3.68303 1.30114   3
  24 -24  -9 4.65847 1.68248   2
  25 -24  -8 0.79472 1.15506   1
  25 -24  -8-0.36732 1.58180   2
   1 -25   8 1.10581 1.25099   3
 -24  -1  -5-0.22654 0.75369   1
   1 -25   5 3.04395 1.07515   3
 -25  24   2 1.93614 0.99275   1
 -25  24   2 1.17346 0.95707   2
  25 -24  -2 2.50266 1.12224   2
  24   1  -1 0.59209 0.92890   1
  24   1  -1 0.70928 0.74378   3
  25 -24   1 0.75709 0.91478   2
  -1  25   1 1.74395 0.95791   2
 -25  24  -1-0.37654 0.87648   2
   1 -25  -1 0.71567 0.94517   2
 -25  24  -4 4.54119 0.91018   2
   1 -25  -4 4.58566 1.06778   2
  -1  25   4 4.55504 1.07547   2
  25 -24   7 1.31531 0.74813   3
   1 -25  -7 1.92029 1.33189   2
 -25  24  -7-0.27382 0.98256   2
   1 -25 -10 0.33199 1.55891   2
   2 -25   9-1.23349 1.30878   3
  25 -23  -9 1.80959 1.62495   2
   2 -25   6 2.30271 1.09525   3
 -23  -2  -6 0.96835 0.74502   1
  25 -23  -6 0.33683 1.39732   2
  25 -23  -3 33.7607 1.34247   2
 -25  23   3 34.7009 1.22391   1
   2 -25   0 20.6296 1.04513   2
  23   2   0 21.1398 0.99874   1
 -25  23   0 20.6824 1.00934   2
  -2  25   0 22.6179 1.08459   2
  25 -23   0 20.7449 1.14429   2
 -25  23  -3 18.5052 0.94643   2
  -2  25   3 16.1724 1.14185   2
  23   2  -3 17.8312 0.96398   3
  25 -23   3 16.6282 0.86904   2
   2 -25  -3 17.1367 1.08054   2
  25 -23   6 0.33974 0.68035   3
 -25  23  -6 1.82133 0.93139   2
   2 -25  -6-0.21248 1.27235   2
   2 -25  -9 5.62104 1.51449   2
  25 -22 -10 0.36240 1.74405   2
 -22  -3  -7 1.75178 0.72925   1
  25 -22  -7 2.28240 1.11951   1
  25 -22  -7 2.50965 1.46969   2
   3 -25   7 2.67231 1.16537   3
  22   3   4 4.06083 0.35125   2
 -22  -3  -4 4.71760 0.68661   1
  22   3   1 2.18417 0.83641   1
 -25  22   1 3.15727 0.96648   1
 -22  -3  -1 1.49912 0.62893   3
 -25  22   1 0.45018 0.86734   2
  25 -22  -1 2.19433 1.05460   2
  22   3  -2 2.81031 0.80357   3
  -3  25   2 3.44081 1.06731   2
 -25  22  -2 3.63524 0.82335   2
   3 -25  -2 2.64897 0.95633   2
  25 -22   2 2.85593 0.82206   2
   3 -25  -5 5.70256 1.17368   2
 -25  22  -5 7.92550 0.88012   2
  -3  25   5 5.13068 1.05964   2
   3 -25  -8 1.86611 1.42630   2
   4 -25   8 0.75180 1.20601   3
  25 -21  -8-0.09997 1.54905   2
 -21  -4  -8-0.58096 0.71465   1
   4 -25   5 5.13234 1.04764   3
 -21  -4  -5 3.95475 0.65061   1
  25 -21  -5 4.48179 1.04252   1
 -21  -4  -2 16.6658 0.66614   3
 -25  21   2 16.0985 1.01931   2
  25 -21  -2 15.5953 1.13655   2
  -4  25  -2 15.9223 0.99183   2
  21   4   2 15.4138 0.66807   2
 -25  21   2 14.1328 1.03445   1
   4 -25  -1-0.41340 0.93508   2
  21   4  -1 0.39850 0.85750   1
  25 -21   1 0.42040 0.92222   2
  -4  25   1-0.25439 1.02664   2
 -25  21  -1-0.17650 0.82874   2
 -21  -4   1 1.30331 0.74900   3
  -4  25   4 0.20632 1.00841   2
 -25  21  -4 1.24724 0.78046   2
   4 -25  -4 0.25295 1.08051   2
   4 -25  -7-2.33724 1.39344   2
 -25  21  -7 1.22051 0.87931   2
  25 -21   7 0.61303 0.62526   3
   4 -25 -10 1.44743 1.65311   2
   5 -25   9 0.08099 1.24845   3
  25 -20  -9 1.36704 1.62792   2
   5 -25   6 2.64152 1.07717   3
 -20  -5  -6 1.66335 0.60192   1
  25 -20  -6 1.54119 1.09229   1
  25 -20  -6 2.80253 1.36383   2
 -25  20   3 9.24176 1.05403   1
 -20  -5  -3 8.75721 0.55713   3
  20   5   3 7.85014 0.60922   2
  -5  25  -3 8.99547 0.96461   2
  25 -20  -3 10.3599 1.14412   2
 -20  -5   0 2.28245 0.71863   3
  -5  25   0 2.76060 0.97046   2
  25 -20   0 3.22079 0.96407   2
 -25  20   0 2.86859 0.83013   2
  20   5   0 2.59035 0.83443   1
  20   5  -3 12.6948 0.91687   3
  25 -20   3 14.0003 0.77101   2
 -25  20  -3 14.4189 0.80966   2
   5 -25  -3 14.3039 1.07217   2
  -5  25   3 13.8024 1.07432   2
  25 -20   6 1.76656 0.58582   3
 -25  20  -6 3.09969 0.81338   2
   5 -25  -6 0.21571 1.27623   2
   5 -25  -9-2.21788 1.56471   2
  25 -19 -10-0.19315 1.71448   2
   6 -25   7-0.42118 1.12407   3
  25 -19  -7-0.83156 1.13034   1
 -19  -6  -7 1.05146 0.59133   1
  25 -19  -7-1.53697 1.45994   2
 -19  -6  -4 0.35773 0.45979   3
  25 -19  -4 0.84265 0.95620   1
  -6  25  -4 1.54932 0.94641   2
  25 -19  -4 1.48164 1.18981   2
  19   6   4-0.24427 0.52779   2
   6 -25   1 6.59853 0.93477   2
  19   6   1 6.94081 0.77488   1
 -25  19   1 6.71338 0.99821   1
 -19  -6  -1 6.38616 0.68705   3
 -25  19   1 6.56983 0.91570   2
  25 -19  -1 6.48894 0.99907   2
 -19  -6   2 10.1676 0.88133   3
 -25  19  -2 10.7509 0.76737   2
  -6  25   2 10.4302 1.07358   2
  25 -19   2 9.74383 0.80808   2
   6 -25  -2 7.97312 1.01739   2
   6 -25  -5-0.98350 1.21550   2
 -25  19  -5-0.25568 0.71662   2
   6 -25  -8 2.24434 1.50639   2
   6 -25 -11-4.05413 1.83389   2
  25 -18 -11-1.05065 1.79384   2
   7 -25   8 1.02412 1.19329   3
  25 -18  -8 0.53732 1.53049   2
  18   7   5 0.98975 0.46824   2
  25 -18  -5 1.61372 1.04315   1
   7 -25   5 0.68900 0.98323   3
 -25  18   2 1.25067 0.94554   1
 -18  -7  -2 1.81453 0.60499   3
  18   7   2 1.90616 0.64621   2
  -7  25  -2 2.99922 0.91285   2
  25 -18  -2 2.97129 1.03161   2
 -18  -7   1 8.05248 0.81162   3
 -25  18  -1 7.53419 0.77702   2
   7 -25  -1 7.94741 1.00912   2
  25 -18   1 8.10170 0.90378   2
  -7  25   1 9.08352 1.07185   2
 -25  18  -4 2.16181 0.64541   2
  -7  25   4 1.26721 1.00164   2
   7 -25  -4 0.39229 1.12243   2
   7 -25  -7 0.12679 1.40007   2
 -25  18  -7 0.56655 0.71514   2
   7 -25 -10 2.08188 1.67046   2
   8 -25   9 1.54899 1.20528   3
  25 -17  -9 1.29960 1.56778   2
   8 -25   6 3.84996 1.02391   3
  25 -17  -6 2.96908 1.34766   2
  25 -17  -6 3.13078 1.10831   1
  17   8   3 3.93899 0.65491   2
  -8  25  -3 3.54749 0.89529   2
  25 -17  -3 4.39689 1.12061   2
  25 -17   0 73.7060 1.65211   2
 -25  17   0 74.6258 1.59609   2
 -17  -8   0 77.0107 1.56366   3
 -17  -8   3 16.8134 0.97879   3
  25 -17   3 17.2640 0.71799   2
   8 -25  -3 17.6527 1.15306   2
 -25  17  -3 17.9111 0.73900   2
  -8  25   3 17.7261 1.11079   2
   8 -25  -6 2.70580 1.34061   2
 -25  17  -6 2.95996 0.60995   2
   8 -25  -9 0.09364 1.56392   2
  25 -16 -10-1.86332 1.68941   2
   9 -25   7-0.20778 1.09407   3
  25 -16  -7-0.17998 1.41403   2
 -16  -9  -7 0.34761 0.63766   2
  25 -16  -7-0.32981 1.11852   1
  -9  25  -4 6.62606 0.92979   2
  25 -16  -4 5.45885 0.99410   1
  25 -16  -4 6.39594 1.14210   2
  16   9   4 6.11699 0.66843   2
 -25  16   1 3.05460 0.92461   1
  16   9   1 2.77488 0.74093   1
 -16  -9  -1 2.90427 0.69299   3
  -9  25  -1 2.03972 0.93919   2
  16   9   1 2.48093 0.70142   2
   9 -25   1 3.22502 0.95175   2
  25 -16  -1 1.75048 0.92613   2
 -16  -9   2 1.34564 0.83821   3
   9 -25  -2 1.73995 1.00882   2
  25 -16   2 1.71172 0.73724   2
 -25  16  -2 0.80365 0.66155   2
  -9  25   2 0.16692 1.01241   2
  25 -16   5 1.15474 0.39889   3
   9 -25  -5-0.35403 1.25547   2
 -25  16  -5 2.76803 0.51397   2
   9 -25  -8 2.42222 1.52641   2
   9 -25 -11-0.16619 1.80030   2
  25 -15 -11 1.00378 1.78144   2
  10 -25   8 2.95050 1.11479   3
  25 -15  -8 1.01370 1.51586   2
 -15 -10  -8 0.51441 0.75489   2
  15  10   5-0.05651 0.60318   2
  25 -15  -5 0.39413 1.02310   1
 -10  25  -5 1.59672 0.93801   2
 -15 -10  -5-0.03753 0.60936   2
  10 -25   2 10.6974 0.93957   2
  15  10   2 9.14494 0.67755   1
 -25  15   2 10.0108 1.01128   1
 -10  25  -2 11.1920 0.94813   2
  15  10   2 8.82906 0.71748   2
  25 -15  -2 9.28016 1.01836   2
 -15 -10   1 16.4631 0.90584   3
  25 -15   1 16.5973 0.88606   2
 -10  25   1 16.1503 1.13047   2
  10 -25  -4 15.6648 1.23837   2
 -10  25   4 14.1631 0.74268   1
 -25  15  -4 12.8038 0.55440   2
 -10  25   4 13.8219 1.06764   2
  10 -25  -7-2.13389 1.43613   2
  10 -25 -10 0.58295 1.70643   2
  11 -25   9 0.35794 1.18179   3
  25 -14  -9 2.19269 1.55464   2
  25 -14  -6 3.19113 1.10325   1
  11 -25   6 5.00661 1.00706   3
  14  11   6 3.83669 0.66385   2
 -14 -11  -6 4.30758 0.71269   2
  25 -14  -3 6.22057 1.00293   1
  14  11   3 5.63469 0.76016   2
  25 -14  -3 5.65106 1.05564   2
 -11  25  -3 7.18490 0.91025   2
  25 -14   0 18.4309 0.93821   2
 -14 -11   0 18.7297 0.84037   3
  11 -25   0 18.3646 1.04361   2
 -11  25   3 1.85133 0.69916   1
 -14 -11   3 3.00615 0.88758   3
  25 -14   3 2.87954 0.50964   2
 -11  25   3 1.92499 0.99291   2
  11 -25  -3 2.49982 1.11171   2
  11 -25  -6 2.66584 1.34567   2
  11 -25  -9 1.04988 1.57855   2
  25 -13 -10 1.40019 1.65979   2
  12 -25   7 3.49319 1.07271   3
  25 -13  -7 3.80384 1.42245   2
 -13 -12  -7 3.36004 0.80574   2
  25 -13  -7 2.71770 1.16052   1
 -12  25  -4 0.97130 0.88362   2
 -13 -12  -4 1.47829 0.66196   2
  25 -13  -4 0.88320 0.95267   1
  25 -13  -4 0.67504 1.15679   2
  13  12   4-0.66910 0.75147   2
 -12  25  -1 4.26691 0.98141   2
  25 -13  -1 3.89753 0.92208   2
  12 -25   1 4.69152 0.92512   2
  13  12   1 4.60706 0.74404   2
 -13 -12   2 12.6156 0.91972   3
 -12  25   2 12.7969 1.07792   2
  25 -13   2 11.8140 0.72567   2
 -13 -12   5 2.39431 1.01015   3
  12 -25  -5 2.48807 1.25954   2
  12 -25  -8 0.89601 1.49330   2
  12 -25 -11 2.71911 1.79848   2
  25 -12 -11-1.00976 1.73160   2
  13 -25   8-1.67419 1.08666   3
  25 -12  -8-0.30620 1.48556   2
 -12 -13  -8 0.28599 0.90767   2
  25 -12  -5 3.86742 1.02164   1
 -13  25  -5 4.53931 0.92220   2
 -12 -13  -5 4.61370 0.72610   2
  12  13   5 3.29160 0.73730   2
  12  13   2 20.0489 0.68215   1
  13 -25   2 19.6129 0.99866   2
  25 -12  -2 19.3365 1.07808   2
 -13  25  -2 20.4170 1.02962   2
  12  13   2 19.8813 0.86892   2
 -12 -13   1 5.21129 0.81228   3
 -25  12  -1 4.08283 0.92378   1
  25 -12   1 3.74145 0.74080   2
 -13  25   4 0.60448 0.75556   1
 -13  25   4 0.97573 0.99413   2
  13 -25  -4 1.50425 1.17085   2
  13 -25  -7 2.18570 1.44955   2
  13 -25 -10-0.28288 1.69483   2
  25 -11  -9 1.21364 1.59632   2
  14 -25   9 0.51360 1.14431   3
  25 -11  -6 2.31475 1.12573   1
  14 -25   6 0.10806 0.95330   3
  11  14   6 1.53720 0.76213   2
 -14  25  -6 1.42767 0.97979   2
 -11 -14  -6 0.80988 0.82941   2
  11  14   3 2.72382 0.81904   2
  25 -11  -3 4.22177 0.99612   1
 -11 -14  -3 2.46125 0.69919   2
  25 -11  -3 3.05262 1.08815   2
 -14  25  -3 2.88985 0.91630   2
  11  14   0 10.9374 0.82613   2
 -14  25   0 11.6778 1.06080   2
 -25  11   0 11.9935 0.94819   1
  25 -11   0 11.6219 0.85480   2
  14 -25   0 11.9408 1.02731   2
 -14  25   3 9.23361 0.81809   1
  25 -11   3 7.67381 0.43746   2
 -14  25   3 9.21950 1.02424   2
  14 -25  -3 8.72908 1.17436   2
  14 -25  -6 7.99397 1.39854   2
 -11 -14   6 7.68909 1.10282   3
  14 -25  -9-0.34005 1.61347   2
  14 -25 -12 0.86226 1.90205   2
  25 -10 -10-2.92173 1.67709   2
  15 -25   7-2.63469 1.01043   3
  25 -10  -7-0.07753 1.39610   2
 -10 -15  -7 1.71187 0.92851   2
 -10 -15  -4 8.26976 0.79295   2
 -15  25  -4 7.88349 0.91474   2
  25 -10  -4 7.61780 1.03987   1
  25 -10  -4 6.68653 1.13654   2
  10  15   4 7.40987 0.86001   2
  25 -10  -1 27.5249 1.12591   1
  15 -25   1 26.5366 1.10157   2
  10  15   1 26.6700 0.95414   2
  25 -10  -1 25.2124 1.05793   2
 -15  25  -1 26.6828 1.16500   2
 -10 -15   2 7.48074 0.88340   3
 -25  10  -2 8.36454 0.92739   1
  25 -10   2 7.58532 0.61762   2
 -10 -15   5-0.53273 1.01409   3
  15 -25  -5 0.70220 1.28684   2
  15 -25  -8 1.05605 1.54275   2
  15 -25 -11 0.09602 1.78389   2
  16 -25   8 2.95544 1.05908   3
  25  -9  -8 1.30853 1.50752   2
  -9 -16  -8 0.75269 1.05547   2
  25  -9  -5 3.82698 1.05576   1
  -9 -16  -5 3.49379 0.83922   2
 -16  25  -5 3.58942 0.92496   2
   9  16   5 1.68036 0.82683   2
   9  16   2 0.63392 0.79560   2
 -16  25  -2 0.36784 0.93481   2
  25  -9  -2-0.41966 0.95444   2
  16 -25   2-0.39891 0.86683   2
   9  16  -1 2.88210 0.82015   2
 -25   9  -1 3.34402 0.87926   1
  16 -25  -1 4.30762 1.06091   2
  25  -9   1 3.90091 0.69676   2
 -16  25   1 2.80081 1.01743   2
  -9 -16   4 7.43394 0.98420   3
 -16  25   4 7.39717 0.85180   1
  16 -25  -4 7.69931 1.26457   2
  16 -25  -7 0.57655 1.43755   2
  -9 -16   7 1.01269 1.11788   3
  16 -25 -10-1.18518 1.69511   2
  25  -8  -9 1.29014 1.55285   2
  -8 -17  -9 0.87561 1.14377   2
  25  -8  -6 2.45203 1.14333   1
  17 -25   6 1.44786 0.92470   3
   8  17   6 0.31253 0.86339   2
  -8 -17  -6 1.41296 0.94268   2
 -17  25  -6 2.65919 0.96588   2
  25  -8  -3 32.6528 1.05570   3
  -8 -17  -3 31.5054 1.03728   2
  17 -25   3 32.1660 1.09448   2
   8  17   3 31.2634 1.11246   2
 -17  25  -3 33.5870 1.13989   2
 -25   8   0 53.1433 1.37349   1
  25  -8   0 53.5139 1.28767   2
 -17  25   0 54.0684 1.41472   2
  17 -25   0 53.2699 1.43367   2
   8  17   0 51.4006 1.30039   2
 -17  25   3 3.86983 0.83603   1
 -17  25   3 5.54348 1.01990   2
  25  -8   3 7.20673 0.27895   2
  17 -25  -6 3.97089 1.39529   2
  -8 -17   6 5.22606 1.07851   3
  17 -25  -9 1.63729 1.59409   2
  25  -7 -10 0.50334 1.67299   2
  18 -25   7-0.65747 0.95245   3
   7  18   7 0.32091 0.92198   2
 -18  25  -7 1.56694 1.00384   2
  -7 -18  -7 0.07327 1.04583   2
  25  -7  -4-0.62074 1.00143   1
 -18  25  -4-0.28138 0.86212   2
  -7 -18  -4 0.83178 0.83630   2
   7  18   4-0.28700 0.90353   2
  25  -7  -1 10.6964 0.74852   3
 -18  25  -1 11.4845 1.03585   2
  18 -25   1 12.0547 0.97308   2
   7  18   1 10.7935 0.89412   2
  25  -7  -1 10.3652 0.99917   1
  25  -7   2 3.18948 0.48225   3
  25  -7   2 2.21611 0.56392   2
 -25   7  -2 3.62275 0.86775   1
   7  18  -2 4.25856 0.84823   2
  -7 -18   5 1.45107 1.01651   3
  18 -25  -5 0.12051 1.28000   2
  18 -25  -8 0.36020 1.51012   2
  18 -25 -11-0.71002 1.82298   2
  19 -25   8 1.08661 0.96654   3
  -6 -19  -8 1.76722 1.15900   2
  25  -6  -8-1.37530 1.53741   2
 -19  25  -8 2.02247 1.05294   2
  25  -6  -5-2.21492 1.07592   1
 -19  25  -5 0.74230 0.90816   2
  -6 -19  -5 0.03928 0.91626   2
   6  19   5-0.13517 0.89348   2
  25  -6  -2 16.0779 0.85206   3
  19 -25   2 16.0767 0.96014   2
  -6 -19  -2 16.7410 0.90986   2
  25  -6  -2 15.7311 1.01404   1
   6  19   2 16.8315 0.97646   2
 -19  25  -2 17.5596 1.05039   2
   6  19  -1 10.4455 0.89459   2
 -25   6  -1 9.01956 0.89214   1
  25  -6   1 11.3046 0.61803   3
  19 -25  -1 12.7745 1.15635   2
  25  -6   1 11.1501 0.73367   2
 -19  25   1 9.85614 1.00848   2
 -19  25   4 3.19125 0.89931   1
  19 -25  -4 2.74128 1.23005   2
  -6 -19   4 1.71951 0.97629   3
  19 -25  -7-0.36405 1.46909   2
  -6 -19   7-0.21448 1.13538   3
  19 -25 -10 1.08401 1.73978   2
  25  -5  -9-1.26610 1.59278   2
  -5 -20  -9-0.89478 1.28796   2
  20 -25   6 1.68804 0.86751   3
   5  20   6 1.24222 0.96212   2
 -20  25  -6 0.52711 0.96614   2
  -5 -20  -6-0.39644 1.06448   2
  20 -25   3 8.20701 0.84969   2
  -5 -20  -3 8.27024 0.90126   2
  25  -5  -3 8.97370 0.86257   3
   5  20   3 6.95451 1.00368   2
 -20  25  -3 8.24467 0.97716   2
  25  -5   0 4.32052 0.94070   1
  25  -5   0 4.22263 0.64874   3
  20 -25   0 3.63124 0.99187   2
   5  20   0 4.74091 0.88730   2
 -20  25   0 4.64446 0.98346   2
 -20  25   3 5.06050 0.88302   1
 -25   5  -3 4.94379 0.83560   1
  25  -5   3 3.34791 0.27671   2
  20 -25  -6 3.32469 1.40801   2
  -5 -20   6-0.16189 1.10453   3
  20 -25  -9 4.71572 1.64981   2
  25  -4 -10-0.26368 1.70483   2
  21 -25   7 0.77838 0.87517   3
   4  21   7-1.11404 1.02790   2
  -4 -21  -7 0.56925 1.15491   2
 -21  25  -7-1.60954 1.01309   2
 -21  25  -4 0.97132 0.91999   2
  -4 -21  -4 1.26482 0.90842   2
   4  21   4 0.90767 0.96990   2
  25  -4  -1 2.05556 0.97525   1
  -4 -21  -1 1.47382 0.85309   2
  25  -4  -1 2.11106 0.72632   3
  21 -25   1 1.09964 0.93400   2
   4  21   1 0.85674 0.90768   2
 -21  25  -1 0.62278 0.92569   2
   4  21  -2 9.36823 0.91849   2
 -25   4  -2 8.20465 0.84424   1
 -21  25   2 9.44346 0.95601   1
  21 -25  -2 8.45909 1.20062   2
 -21  25   2 8.21809 1.00553   2
  25  -4   2 9.20012 0.59942   2
  21 -25  -5 6.65977 1.34534   2
  -4 -21   5 6.10094 1.04998   3
  -4 -21   8 0.84011 1.21637   3
  21 -25  -8-0.51204 1.57132   2
  21 -25 -11 3.19302 1.86098   2
  22 -25   8 1.18844 0.86163   3
  -3 -22  -8 1.84320 1.28920   2
 -22  25  -5 8.60956 0.96142   2
  -3 -22  -5 7.20570 1.07243   2
   3  22   5 7.46666 1.01099   2
  25  -3  -2 1.44145 0.78033   3
 -22  25  -2 2.69456 0.94175   2
   3  22   2 2.11988 0.97148   2
  22 -25   2 1.74451 0.85819   2
  -3 -22  -2 1.06105 0.87078   2
  25  -3  -2 1.00117 0.96537   1
  25  -3   1 2.53029 0.60281   3
  22 -25  -1 2.10459 1.08299   2
   3  22  -1 2.85769 0.88569   2
 -22  25   1 3.77172 0.95317   2
  -3 -22   4 4.05207 1.01769   3
 -25   3  -4 4.16423 0.83364   1
  -3 -22   7 2.59213 1.17088   3
  22 -25  -7 2.17011 1.49076   2
  22 -25 -10-1.98142 1.78165   2
  -2 -23  -9 1.50949 1.37901   2
  23 -25   6-0.01200 0.80458   3
 -23  25  -6 1.67523 0.96336   2
   2  23   6 0.59781 1.04007   2
  -2 -23  -6 1.07155 1.16497   2
  25  -2  -3 10.8597 0.90391   3
 -23  25  -3 10.7767 0.97405   2
  23 -25   3 11.1904 0.88252   2
   2  23   3 9.76768 1.07527   2
  25  -2  -3 10.0473 1.05440   1
  -2 -23  -3 9.50724 0.97429   2
  25  -2   0 18.9779 1.04727   1
  25  -2   0 18.0876 0.77479   3
 -23  25   0 19.2451 1.03732   2
  23 -25   0 19.2327 1.17036   2
   2  23   0 18.0777 1.00487   2
  25  -2   3 13.6339 0.47301   2
  23 -25  -3 16.7995 1.29699   2
  25  -2   3 15.5085 0.48327   2
 -25   2  -3 16.4000 0.86201   1
 -23  25   3 16.2247 1.03697   1
  -2 -23   6 1.88581 1.12537   3
  23 -25  -6 4.43217 1.43956   2
  23 -25  -9-0.09277 1.65489   2
  -1 -24 -10 13.4118 1.53708   2
  24 -25   7 0.54823 0.80238   3
 -24  25  -7-0.12590 1.00386   2
  -1 -24  -7-0.61377 1.25641   2
 -24  25  -4 7.37434 0.97495   2
  -1 -24  -4 8.43397 1.03288   2
   1  24   4 6.55798 1.08270   2
  25  -1  -1 0.48941 0.91653   1
  25  -1  -1 0.38645 0.72050   3
   1  24   1-0.14457 0.96237   2
  24 -25   1 0.20459 0.93410   2
  -1 -24  -1 0.02870 0.88380   2
 -24  25  -1 0.68492 0.91673   2
 -24  25   2 0.42408 0.97105   1
 -25   1  -2 1.30684 0.80122   1
 -24  25   2 1.23598 0.95660   2
  24 -25  -2 1.00623 1.12556   2
 -25   1  -5-0.64624 0.81741   1
  -1 -24   5 0.31377 1.04520   3
  -1 -24   8 0.68437 1.25105   3
  24 -25  -8 0.49462 1.57209   2
  25 -25   8 4.28404 0.80783   3
   0 -25  -8 5.54624 1.39059   2
 -25  25  -5 1.29406 0.98624   2
   0 -25  -5 1.06396 1.14262   2
   0  25   5 0.58726 1.05899   2
  25   0  -2-0.12914 0.97110   1
  25   0  -2-0.26228 0.80377   3
   0  25   2 0.32897 1.06485   2
 -25  25  -2 0.13985 0.90271   2
  25 -25   2 1.08814 0.87082   2
   0 -25  -2-1.60848 0.94942   2
  25 -25  -1 2.71646 1.10512   2
   0  25  -1 0.59581 0.91346   2
 -25  25   1 1.83120 0.93061   2
   0 -25   4 6.56794 1.06007   3
 -25   0  -4 7.59411 0.76479   1
   0 -25   7-0.39288 1.19173   3
  25 -25  -7 0.90808 1.52882   2
 -25   0  -7 0.82937 0.83953   1
  25 -25 -10 1.77672 1.76945   2
   1 -26   9 0.54546 1.32712   3
  26 -25  -9 0.22385 1.66739   2
   1 -26   6 2.33013 1.15965   3
  26 -25  -6 1.97747 1.48118   2
 -25  -1  -6 1.00667 0.79515   1
  25   1   3 6.05011 0.51993   2
  26 -25  -3 9.18212 1.28628   2
 -26  25   3 10.9177 1.06785   1
   1 -26   0 15.2685 1.05748   2
  25   1   0 15.3607 0.99573   1
 -26  25   0 14.3573 1.00159   2
  26 -25   0 15.1879 1.15389   2
  -1  26   0 15.3113 1.06335   2
  -1  26   3 2.83013 1.08472   2
  26 -25   3 2.41987 0.86020   2
   1 -26  -3 1.55578 1.00669   2
 -26  25  -3 3.59472 0.90149   2
  26 -25   6 2.83031 0.75349   3
 -26  25  -6 3.40879 0.99789   2
   1 -26  -6 2.29951 1.23261   2
   1 -26  -9 3.02906 1.45892   2
  26 -24 -10 2.24138 1.78682   2
   2 -26   7 1.53595 1.18340   3
 -24  -2  -7 0.91715 0.76750   1
  26 -24  -7-0.04159 1.53808   2
 -24  -2  -4 7.63410 0.75777   1
  26 -24  -4 8.53546 1.28766   2
  24   2   1 3.32305 0.86025   1
 -26  24   1 4.89819 1.01440   1
  26 -24  -1 4.88696 1.10350   2
 -26  24   1 4.96609 0.94796   2
  -2  26  -1 3.89082 0.94757   2
  24   2  -2 5.71755 0.94649   1
  24   2  -2 6.13789 0.83977   3
  -2  26   2 5.66097 1.09855   2
 -26  24  -2 7.58911 0.86030   2
  26 -24   2 4.92766 0.87692   2
   2 -26  -2 5.45636 1.02477   2
   2 -26  -5 0.28974 1.15404   2
 -26  24  -5 3.56938 0.93618   2
   2 -26  -8 2.14540 1.42432   2
   3 -26   8-1.04103 1.26158   3
  26 -23  -8 1.18175 1.57636   2
 -23  -3  -5 2.14972 0.68613   1
   3 -26   5 1.77436 1.05666   3
 -26  23   2 34.4795 1.24359   1
 -23  -3  -2 34.0117 0.87431   3
  26 -23  -2 34.3775 1.35638   2
 -26  23   2 31.9311 1.20519   2
  23   3   2 34.6373 0.88465   2
  23   3  -1 49.6902 1.37201   1
  23   3  -1 52.0485 1.24766   3
 -26  23  -1 50.5433 1.30811   2
  -3  26   1 52.1039 1.44233   2
  26 -23   1 51.6341 1.38625   2
   3 -26  -1 51.4863 1.40448   2
   3 -26  -4 9.26884 1.11514   2
 -26  23  -4 8.83195 0.88710   2
  -3  26   4 9.97697 1.09763   2
  26 -23   7 0.21781 0.68936   3
 -26  23  -7-0.97664 0.95875   2
   3 -26  -7 0.57194 1.36049   2
   3 -26 -10-0.39056 1.61594   2
   4 -26   9-0.41006 1.27910   3
  26 -22  -9-0.25073 1.65927   2
   4 -26   6 1.64101 1.10764   3
  26 -22  -6 1.79967 1.41433   2
 -22  -4  -6 1.55272 0.64583   1
  26 -22  -6-0.40763 1.08763   1
 -22  -4  -3 8.71058 0.53192   3
 -26  22   3 8.74536 1.06843   1
  26 -22  -3 10.0874 1.18666   2
  22   4   3 8.72244 0.59535   2
  26 -22   0 3.80447 1.00748   2
  -4  26   0 1.94630 0.97651   2
 -22  -4   0 2.89948 0.73693   3
 -26  22   0 1.56997 0.87182   2
  22   4   0 2.23134 0.84300   1
  22   4  -3 2.63452 0.86199   3
   4 -26  -3 1.28331 1.03521   2
  26 -22   3 2.18103 0.76486   2
  -4  26   3 3.10348 1.06103   2
 -26  22  -3 1.79140 0.79291   2
  26 -22   6 0.09291 0.62525   3
 -26  22  -6 2.43404 0.86831   2
   4 -26  -6 1.29019 1.25851   2
   4 -26  -9-0.88657 1.55409   2
  26 -21 -10 1.95164 1.73634   2
 -21  -5  -7 0.51402 0.62301   1
  26 -21  -7 1.40060 1.12575   1
  26 -21  -7 0.33588 1.48891   2
   5 -26   7 0.26288 1.12506   3
  26 -21  -4 1.92704 1.19381   2
  21   5   4 2.25566 0.49470   2
 -21  -5  -4 2.02999 0.44029   3
 -21  -5  -1 27.4730 0.86484   3
 -26  21   1 26.2256 1.07308   2
  26 -21  -1 24.6751 1.19713   2
 -26  21   1 26.4063 1.16628   1
  21   5   1 26.8827 0.98869   1
   5 -26  -2 2.85922 1.00528   2
  21   5  -2 2.46870 0.81690   3
  -5  26   2 1.41712 1.05461   2
  26 -21   2 2.31566 0.79341   2
 -26  21  -2 2.93105 0.78768   2
 -21  -5   2 2.24048 0.84600   3
   5 -26  -5 5.56419 1.20622   2
 -26  21  -5 4.82991 0.79788   2
   5 -26  -8-1.33736 1.50608   2
  26 -20  -8 5.17095 1.57119   2
   6 -26   8 6.39282 1.21014   3
  26 -20  -5 8.10102 1.08626   1
 -20  -6  -5 7.41102 0.42101   3
   6 -26   5 8.46428 1.04497   3
 -26  20   2 2.53233 0.97434   1
 -20  -6  -2 3.09110 0.62691   3
  -6  26  -2 3.34614 0.93031   2
  20   6   2 3.11240 0.62069   2
  26 -20  -2 4.46529 1.05114   2
  -6  26   1 8.00565 1.07669   2
  26 -20   1 6.88689 0.94471   2
 -20  -6   1 6.98025 0.80971   3
 -26  20  -1 7.24409 0.81066   2
   6 -26  -1 7.84766 0.99454   2
  -6  26   4 11.4131 0.60915   1
   6 -26  -4 12.7394 1.17515   2
  -6  26   4 12.2834 1.11410   2
 -26  20  -4 11.5921 0.76645   2
 -26  20  -7 1.96848 0.78872   2
   6 -26  -7 3.51781 1.43999   2
   6 -26 -10 2.65933 1.70336   2
   7 -26   9-0.66304 1.24702   3
  26 -19  -9-0.01541 1.62228   2
   7 -26   6 4.59015 1.07140   3
  26 -19  -6 7.29047 1.15946   1
  26 -19  -6 5.44996 1.42996   2
 -19  -7  -3 2.77623 0.57050   3
  19   7   3 3.16333 0.63524   2
  -7  26  -3 2.58974 0.92806   2
  26 -19  -3 2.48050 1.09933   2
  19   7   0 12.1983 0.88117   1
 -19  -7   0 13.0788 0.82338   3
 -26  19   0 13.4553 0.88664   2
  26 -19   0 12.3482 0.99590   2
  26 -19   3 8.93253 0.68978   2
   7 -26  -3 9.58161 1.08137   2
 -19  -7   3 9.29358 0.91899   3
 -26  19  -3 8.59479 0.73015   2
  -7  26   3 8.31926 1.07408   2
  26 -19   6 2.24895 0.51974   3
   7 -26  -6 0.98692 1.34866   2
 -26  19  -6 3.20166 0.71451   2
   7 -26  -9 1.53272 1.59459   2
  26 -18 -10 3.64499 1.72576   2
   8 -26   7 1.97976 1.11833   3
  26 -18  -7 5.32132 1.45124   2
  26 -18  -7 1.42457 1.14599   1
  -8  26  -4 13.1964 1.00402   2
  26 -18  -4 11.2412 1.07140   1
  18   8   4 11.4848 0.67631   2
  26 -18  -4 12.3203 1.26280   2
  18   8   1 7.52647 0.70418   2
  18   8   1 6.87261 0.76328   1
 -26  18   1 6.32133 0.99480   1
 -18  -8  -1 6.37169 0.71642   3
  -8  26  -1 7.33298 0.96674   2
   8 -26   1 7.26875 0.95080   2
  26 -18  -1 5.52884 0.99329   2
 -18  -8   2 1.24831 0.82652   3
  -8  26   2 1.41098 1.02695   2
  26 -18   2 1.02657 0.74543   2
 -26  18  -2 1.83077 0.70606   2
   8 -26  -2 0.97411 1.02240   2
  26 -18   5 2.26850 0.49212   3
   8 -26  -5 0.50599 1.24509   2
 -26  18  -5 2.97918 0.61303   2
   8 -26  -8 3.58195 1.52632   2
   8 -26 -11 0.01507 1.78336   2
   9 -26   8 3.64255 1.24092   3
  26 -17  -8 4.64500 1.54985   2
  17   9   5 3.00162 0.57303   2
  26 -17  -5 5.68031 1.07652   1
 -17  -9  -2 4.09085 0.65606   3
   9 -26   2 4.64287 0.96492   2
  17   9   2 5.18908 0.68634   1
 -26  17   2 4.11240 1.00434   1
  17   9   2 4.53171 0.67408   2
  -9  26  -2 5.23633 0.95807   2
  26 -17  -2 4.31150 1.00624   2
 -17  -9   1 43.6295 1.17220   3
  26 -17   1 42.6858 1.18757   2
 -26  17  -1 41.3978 1.09536   2
  -9  26   1 42.0084 1.37020   2
  -9  26   4 8.44107 0.68915   1
   9 -26  -4 8.42420 1.22048   2
  -9  26   4 8.25044 1.04966   2
 -26  17  -4 8.07559 0.60826   2
 -26  17  -7 1.30486 0.45983   2
   9 -26  -7 4.04015 1.45017   2
   9 -26 -10-1.63116 1.73023   2
  10 -26   9 1.10899 1.22276   3
  26 -16  -9 1.29826 1.58496   2
  10 -26   6 1.94975 1.03000   3
  26 -16  -6 1.93996 1.12405   1
 -16 -10  -6 2.15508 0.62823   2
 -10  26  -3 12.5479 0.96058   2
  16  10   3 9.64298 0.75972   2
  26 -16  -3 10.9118 1.02781   1
  26 -16  -3 11.6518 1.13497   2
  26 -16   0 17.4249 0.97170   2
 -16 -10   0 17.9735 0.86710   3
  26 -16   3 1.60946 0.57976   2
 -10  26   3 1.11880 0.70238   1
 -16 -10   3 2.38252 0.86664   3
  10 -26  -3 3.17821 1.10157   2
 -10  26   3 2.53618 1.01500   2
 -26  16  -3 2.52382 0.59334   2
  10 -26  -6 4.20971 1.36982   2
  10 -26  -9 2.64350 1.61124   2
  26 -15 -10 3.27995 1.73331   2
  11 -26   7 0.73744 1.09115   3
  26 -15  -7 3.08110 1.44782   2
 -15 -11  -7 2.41650 0.73297   2
 -11  26  -4 10.3629 0.95705   2
  26 -15  -4 7.36774 1.06331   1
  15  11   4 7.95725 0.75321   2
  26 -15  -4 7.40964 1.16708   2
  11 -26   1 19.4115 1.04585   2
  15  11   1 18.9582 0.83535   2
 -11  26  -1 20.3798 1.06782   2
  26 -15  -1 19.7825 1.04755   2
 -15 -11   2 45.6591 1.28653   3
  26 -15   2 45.3966 1.12463   2
  11 -26  -2 45.2043 1.39549   2
 -11  26   2 45.8213 1.40400   2
 -15 -11   5 2.89658 1.00380   3
  11 -26  -5 2.92480 1.29625   2
  11 -26  -8 2.77899 1.55680   2
  11 -26 -11-1.87876 1.82158   2
  12 -26   8 0.49453 1.12464   3
  26 -14  -8 0.91294 1.47734   2
 -14 -12  -8-0.41732 0.82599   2
  26 -14  -5 1.53627 1.03915   1
 -14 -12  -5 1.14039 0.68247   2
 -12  26  -5 2.97898 0.94485   2
  14  12   5 0.93290 0.68131   2
  12 -26   2 29.9269 1.11479   2
  14  12   2 27.7445 0.82084   1
  14  12   2 27.2406 0.93656   2
  26 -14  -2 28.9598 1.18573   2
 -12  26  -2 29.1099 1.12052   2
 -14 -12   1 74.9916 1.59783   3
 -26  14  -1 73.3594 1.69777   1
  26 -14   1 74.0919 1.53963   2
 -12  26   4 3.09508 0.76816   1
  12 -26  -4 3.70693 1.20709   2
  12 -26  -7 0.59301 1.45659   2
  12 -26 -10 4.25065 1.73699   2
  13 -26   9 1.91122 1.17172   3
  26 -13  -9 1.93664 1.58870   2
  26 -13  -6 1.05235 1.11104   1
  13 -26   6 1.32879 0.95918   3
  13  13   6-0.62874 0.71177   2
 -13 -13  -6 1.60418 0.76348   2
  13  13   3 3.10277 0.80670   2
  26 -13  -3 2.86427 1.01451   1
  26 -13  -3 3.97890 1.08560   2
 -13  26  -3 5.10523 0.92939   2
 -26  13   0 7.24160 0.96652   1
 -13  26   0 8.19632 1.04886   2
  13 -26   0 6.40295 0.99017   2
  13  13   0 8.66890 0.79885   2
  26 -13   0 7.40419 0.85819   2
 -13  26   3 4.86887 0.77571   1
 -13 -13   3 3.93338 0.91087   3
  26 -13   3 4.78570 0.48628   2
 -13  26   3 5.02719 1.01691   2
  13 -26  -3 5.34220 1.17552   2
 -13 -13   6-0.09991 1.06854   3
  13 -26  -6 0.27796 1.41388   2
  13 -26  -9 0.99972 1.62578   2
  13 -26 -12 0.68191 1.91747   2
  26 -12 -10-0.06454 1.68465   2
  14 -26   7-0.57490 1.01415   3
  26 -12  -7 1.24864 1.41727   2
 -12 -14  -7 1.06283 0.87055   2
 -12 -14  -4 1.79615 0.71490   2
 -14  26  -4 1.31088 0.91032   2
  26 -12  -4 2.91677 1.00330   1
  12  14   4 0.45918 0.81073   2
  26 -12  -4 1.18139 1.14471   2
  14 -26   1 92.6935 1.91407   2
  12  14   1 90.6688 1.79345   2
 -14  26  -1 90.6701 1.94830   2
  26 -12  -1 90.5382 1.87936   2
 -14  26   2 40.3092 1.33543   2
  26 -12   2 41.8540 0.99208   2
 -12 -14   2 39.9324 1.19097   3
 -12 -14   5 1.17356 0.99910   3
  14 -26  -5 1.28144 1.29160   2
  14 -26  -8-0.41590 1.51436   2
  14 -26 -11 1.37154 1.83687   2
  15 -26   8 2.74542 1.08711   3
  26 -11  -8 1.79875 1.50690   2
 -11 -15  -8 3.94347 0.97081   2
 -15  26  -5 2.88858 0.93279   2
 -11 -15  -5 2.44243 0.81197   2
  26 -11  -5 1.52022 1.07643   1
  11  15   5 2.22384 0.80039   2
  26 -11  -5 0.87309 1.22438   2
  15 -26   2 39.4494 1.21380   2
  26 -11  -2 36.0061 1.26722   2
  11  15   2 36.1741 1.09214   2
 -15  26  -2 38.8680 1.23433   2
  11  15  -1 19.5670 0.92034   2
 -26  11  -1 17.6856 1.01644   1
 -11 -15   1 18.8039 0.94327   3
  26 -11   1 19.7013 0.81294   2
  15 -26  -1 20.6390 1.16088   2
 -15  26   4 5.28857 0.83145   1
  15 -26  -4 7.71942 1.28516   2
  15 -26  -7 0.95708 1.47571   2
  15 -26 -10-3.82341 1.76343   2
  16 -26   9-0.86585 1.14990   3
  26 -10  -9 0.98244 1.57816   2
  26 -10  -6 5.56544 1.17692   1
  16 -26   6 6.14931 0.94095   3
  10  16   6 4.63475 0.83863   2
 -16  26  -6 5.64963 1.01407   2
 -10 -16  -6 4.54093 0.89468   2
  10  16   3 1.01833 0.88573   2
 -16  26  -3 1.27599 0.90475   2
  16 -26   3 2.38501 0.87528   2
  26 -10  -3 1.78936 1.09313   2
 -10 -16  -3 1.39029 0.75722   2
 -26  10   0 31.2863 1.15420   1
  10  16   0 30.8648 1.02952   2
 -16  26   0 32.3222 1.23049   2
  26 -10   0 31.6160 1.03266   2
  16 -26   0 32.2623 1.22772   2
  26 -10   3 6.92366 0.37082   3
 -16  26   3 7.82108 0.85815   1
 -16  26   3 6.77123 1.01394   2
  26 -10   3 5.53118 0.41238   2
 -10 -16   6 2.38810 1.08166   3
  16 -26  -6 4.37719 1.40432   2
  16 -26  -9 1.65982 1.66369   2
  26  -9 -10 0.73586 1.69727   2
  17 -26   7 4.27253 1.02442   3
  26  -9  -7 3.09209 1.46217   2
   9  17   7 3.16470 0.88567   2
  -9 -17  -7 2.40791 1.00683   2
  26  -9  -4 9.82900 1.06292   1
 -17  26  -4 10.0372 0.97116   2
  -9 -17  -4 9.00974 0.84318   2
   9  17   4 9.53602 0.93168   2
  26  -9  -1 50.2138 1.39801   1
  17 -26   1 49.7714 1.35118   2
   9  17   1 48.4209 1.24344   2
  26  -9  -1 48.5169 1.32919   2
 -17  26  -1 49.0103 1.39196   2
  26  -9   2 5.90623 0.50084   3
  -9 -17   2 6.79717 0.92017   3
 -26   9  -2 6.00784 0.90028   1
  26  -9   2 7.31192 0.59810   2
  -9 -17   5 2.67256 1.03413   3
  17 -26  -5 3.84645 1.31407   2
  17 -26  -8 3.29263 1.56671   2
  17 -26 -11-0.39684 1.82289   2
  18 -26   8 1.28063 1.02435   3
  26  -8  -8 3.37712 1.53744   2
  -8 -18  -8 2.65314 1.12024   2
  26  -8  -5 1.73874 1.08833   1
 -18  26  -5 0.72790 0.95320   2
  -8 -18  -5 1.03903 0.89494   2
   8  18   5-0.79838 0.88996   2
 -18  26  -2 1.41852 0.96626   2
   8  18   2 1.36178 0.85448   2
  -8 -18  -2 1.18604 0.79140   2
  26  -8  -2 0.24521 0.96660   1
  26  -8  -2 1.80802 0.73792   3
  18 -26   2 1.41669 0.88391   2
   8  18  -1 5.48317 0.84820   2
 -26   8  -1 4.22641 0.88868   1
  18 -26  -1 5.83848 1.13923   2
  26  -8   1 5.65363 0.70406   2
  26  -8   1 5.34964 0.59250   3
 -18  26   1 4.89225 1.01702   2
  -8 -18   4 11.9131 1.02728   3
 -18  26   4 11.6333 0.95430   1
  18 -26  -4 12.0291 1.32528   2
  18 -26  -7 3.05845 1.49258   2
  -8 -18   7-0.72303 1.15479   3
  18 -26 -10 1.22223 1.75451   2
  19 -26   9 0.33020 0.97790   3
  26  -7  -9 2.67441 1.61225   2
  -7 -19  -9 1.00053 1.21545   2
  26  -7  -6 1.41119 1.17157   1
  19 -26   6 2.92282 0.90453   3
   7  19   6 1.76074 0.92938   2
  -7 -19  -6 1.55224 0.98661   2
 -19  26  -6 2.27111 0.99251   2
  26  -7  -3 18.2444 0.92560   3
  -7 -19  -3 16.8106 0.93153   2
  19 -26   3 17.3346 0.96236   2
   7  19   3 17.1043 1.02188   2
 -19  26  -3 17.1052 1.04809   2
 -26   7   0 10.1915 0.95791   1
  26  -7   0 10.1400 0.69412   3
  19 -26   0 11.9446 1.05728   2
   7  19   0 10.8465 0.88718   2
 -19  26   0 12.9597 1.02899   2
 -26   7  -3 5.27502 0.89547   1
 -19  26   3 6.45820 0.91058   1
  19 -26  -6 3.04532 1.44086   2
  -7 -19   6 3.74104 1.09813   3
  19 -26  -9 3.82879 1.66624   2
  26  -6 -10 0.44782 1.69177   2
  20 -26   7 5.49534 0.98566   3
   6  20   7 4.61702 1.00921   2
  -6 -20  -7 6.60899 1.12671   2
 -20  26  -7 6.09201 1.03837   2
 -20  26  -4 6.84822 0.97447   2
  -6 -20  -4 6.54336 0.91098   2
   6  20   4 6.36491 0.97700   2
  26  -6  -1 3.97121 0.72529   3
 -20  26  -1 5.01753 1.00494   2
  26  -6  -1 3.43015 0.98716   1
  20 -26   1 5.05416 0.94552   2
   6  20   1 3.86176 0.87715   2
 -26   6  -2 2.32087 0.82684   1
 -20  26   2 3.17673 0.90654   1
  26  -6   2 2.94598 0.48204   3
  20 -26  -2 1.29672 1.12822   2
  26  -6   2 1.68772 0.56463   2
   6  20  -2 2.45467 0.87093   2
  20 -26  -5 16.0458 1.43725   2
  -6 -20   5 14.9030 1.16012   3
  -6 -20   8 2.90784 1.24299   3
  20 -26  -8 3.43519 1.59865   2
  20 -26 -11 2.09328 1.85599   2
  21 -26   8 2.05615 0.91030   3
  -5 -21  -8 0.23726 1.20644   2
  26  -5  -5 2.15318 1.10709   1
 -21  26  -5 3.72738 0.98537   2
  -5 -21  -5 2.80970 1.00376   2
   5  21   5 2.92948 0.97503   2
  26  -5  -2 2.26599 0.75737   3
 -21  26  -2 2.02698 0.96532   2
   5  21   2 2.23644 0.93389   2
  26  -5  -2 2.27795 0.96055   1
  21 -26   2 2.60557 0.88044   2
  -5 -21  -2 2.80879 0.86971   2
 -26   5  -1 17.3107 0.98566   1
  26  -5   1 18.3835 0.71395   3
   5  21  -1 18.1893 0.98903   2
 -21  26   1 17.1316 1.06856   2
  21 -26  -1 18.2881 1.21522   2
  -5 -21   4 2.09050 0.98830   3
 -21  26   4 1.18924 0.92620   1
 -26   5  -4 2.15082 0.84403   1
  -5 -21   7 0.65156 1.17965   3
  21 -26  -7 1.43256 1.51255   2
  21 -26 -10-0.21397 1.77098   2
  26  -4  -9 0.90468 1.60912   2
  -4 -22  -9 2.80769 1.32804   2
  22 -26   6 0.54364 0.86980   3
 -22  26  -6 0.70838 0.99085   2
   4  22   6-0.17075 0.99570   2
  -4 -22  -6-0.69982 1.10777   2
  26  -4  -3 3.90226 0.84298   3
   4  22   3 5.36429 1.03752   2
 -22  26  -3 5.13784 0.97887   2
  -4 -22  -3 4.15561 0.92175   2
  22 -26   3 4.05921 0.86186   2
  26  -4  -3 4.56273 1.02393   1
  26  -4   0 2.66918 0.92885   1
  26  -4   0 2.91493 0.66490   3
  22 -26   0 1.65906 1.03690   2
   4  22   0 2.74906 0.90874   2
 -22  26   0 4.05507 0.94288   2
  26  -4   3 14.3722 0.44758   2
  26  -4   3 13.5585 0.43914   2
 -22  26   3 16.7495 0.99835   1
 -26   4  -3 17.2069 0.92313   1
  22 -26  -6 1.12873 1.45790   2
  -4 -22   6 2.47142 1.14822   3
  22 -26  -9 0.23454 1.67266   2
  26  -3 -10-2.60358 1.73483   2
  23 -26   7-0.03379 0.84989   3
 -23  26  -7 1.94256 1.00858   2
  -3 -23  -7 0.66785 1.19703   2
 -23  26  -4 12.9291 1.03203   2
  -3 -23  -4 10.5727 1.03065   2
   3  23   4 10.5753 1.06295   2
  -3 -23  -1 44.4831 1.26995   2
  26  -3  -1 42.2513 1.29964   1
  26  -3  -1 41.9635 1.13618   3
 -23  26  -1 44.5689 1.30946   2
   3  23   1 43.7147 1.29428   2
  23 -26   1 44.3694 1.29529   2
   3  23  -2 35.5395 1.19234   2
 -23  26   2 34.2668 1.25278   2
  23 -26  -2 33.9260 1.43193   2
 -26   3  -2 37.5161 1.13340   1
 -23  26   2 36.2524 1.21000   1
 -26   3  -5 2.18853 0.86329   1
  23 -26  -5 1.42627 1.39269   2
  -3 -23   5 1.46388 1.06609   3
  -3 -23   8 1.27288 1.23037   3
  23 -26  -8-0.64868 1.61768   2
  24 -26   8-0.34117 0.84423   3
  -2 -24  -8-2.62110 1.29249   2
 -24  26  -5 1.78881 1.00102   2
  -2 -24  -5 1.76142 1.08067   2
   2  24   5 2.29633 1.04611   2
  26  -2  -2 3.75743 0.98196   1
  26  -2  -2 3.03272 0.81717   3
   2  24   2 2.55029 1.02694   2
  24 -26   2 3.27604 0.89396   2
  -2 -24  -2 4.12221 0.94011   2
 -24  26  -2 4.08144 0.93437   2
  26  -2   1 7.18047 0.63834   3
  24 -26  -1 6.59649 1.14583   2
   2  24  -1 7.08806 0.93850   2
 -24  26   1 7.00236 0.98696   2
  -2 -24   4 4.17176 1.03801   3
 -26   2  -4 4.73632 0.81001   1
 -24  26   4 5.68062 1.06009   1
  -2 -24   7-2.30358 1.22996   3
  24 -26  -7 0.38719 1.54693   2
  24 -26 -10-1.77486 1.80630   2
  -1 -25  -9 0.24306 1.40099   2
  -1 -25  -6 1.10962 1.18623   2
  25 -26   6 0.55572 0.79621   3
 -25  26  -6 1.48304 1.02887   2
  26  -1  -3 3.68263 1.06345   1
   1  25   3 3.12503 1.08124   2
  -1 -25  -3 3.98774 0.99753   2
  25 -26   3 4.60001 0.88893   2
 -25  26  -3 2.63567 0.93883   2
  26  -1   0 26.4073 1.11726   1
  26  -1   0 25.8088 0.87896   3
 -25  26   0 25.7378 1.11341   2
  25 -26   0 27.8561 1.22548   2
   1  25   0 24.3764 1.11658   2
  26  -1   3 14.1092 0.54185   2
 -26   1  -3 19.4169 0.90756   1
 -25  26   3 18.1341 1.10120   1
  25 -26  -3 15.3565 1.32873   2
 -26   1  -6 1.71411 0.83380   1
  25 -26  -6 1.72864 1.46115   2
  -1 -25   6 3.85978 1.14776   3
  25 -26  -9-2.87785 1.71991   2
  -1 -25   9 1.80955 1.34931   3
   0 -26 -10 16.0968 1.57565   2
  26 -26   7 4.28623 0.80619   3
 -26  26  -7 5.19428 1.05392   2
   0 -26  -7 4.06551 1.30542   2
  26 -26   4 10.3659 0.87991   2
 -26  26  -4 9.47043 0.98975   2
   0 -26  -4 11.5358 1.10982   2
   0  26   4 9.61421 1.15424   2
  26   0  -1 1.23013 0.95165   1
  26   0  -1 1.05624 0.77047   3
   0  26   1 1.17227 1.01063   2
  26 -26   1 0.52001 0.94313   2
   0 -26  -1 0.60521 0.95067   2
 -26  26  -1 1.70575 0.93085   2
 -26  26   2 7.14955 1.05931   1
 -26  26   2 6.77626 1.03800   2
  26 -26  -2 5.17064 1.21112   2
   0 -26   5 10.1309 1.14036   3
 -26   0  -5 7.37827 0.82665   1
   0 -26   8 3.01968 1.29837   3
  26 -26  -8 3.44427 1.61017   2
  27 -26 -10-0.01729 1.82445   2
   1 -27   7 1.22220 1.25368   3
 -26  -1  -7-0.35244 0.81608   1
  27 -26  -7-0.99844 1.52547   2
 -26  -1  -4 10.7041 0.85132   1
  27 -26  -4 10.4316 1.40754   2
  27 -26  -1 3.30861 1.13686   2
 -27  26   1 4.42258 0.98855   2
 -27  26   1 5.37672 1.05043   1
  26   1  -2 0.88346 1.00117   1
  26   1  -2 1.97831 0.82152   3
  -1  27   2 0.92812 1.10171   2
 -27  26  -2 1.86236 0.88856   2
   1 -27  -2 0.96339 1.01700   2
  27 -26   2-0.18131 0.89227   2
   1 -27  -5 0.41411 1.14660   2
 -27  26  -5 0.92945 0.98707   2
   1 -27  -8 0.68170 1.39120   2
  27 -25  -8 0.70039 1.61946   2
   2 -27   8 0.49395 1.26954   3
 -25  -2  -5 0.26744 0.74265   1
   2 -27   5 1.49097 1.08137   3
 -27  25   2 0.87243 1.03750   1
 -27  25   2 0.45944 0.98457   2
  27 -25  -2 1.03606 1.16893   2
  25   2  -1 2.00581 0.92225   1
  25   2  -1 1.62742 0.76902   3
   2 -27  -1 1.03417 0.97623   2
 -27  25  -1 0.75612 0.88686   2
  27 -25   1 1.01427 0.97080   2
  -2  27   1 3.15585 1.03986   2
  27 -25   4 1.32785 0.78828   2
   2 -27  -4 1.71464 1.08735   2
 -27  25  -4 0.25919 0.91731   2
  27 -25   7-0.49468 0.73526   3
   2 -27  -7 0.29951 1.32629   2
   2 -27 -10-1.47135 1.59587   2
   3 -27   9-0.51540 1.33978   3
  27 -24  -9-1.48469 1.70251   2
 -24  -3  -6 0.44107 0.69761   1
  27 -24  -6 0.55941 1.42246   2
   3 -27   6 0.87124 1.12279   3
 -27  24   3 8.09829 1.06806   1
  24   3   3 6.83060 0.56936   2
  27 -24  -3 8.08815 1.23207   2
  27 -24   0 5.86967 1.07186   2
  -3  27   0 4.90377 1.00567   2
 -27  24   0 4.92581 0.92637   2
  24   3   0 5.14958 0.90442   1
   3 -27   0 5.18766 0.97954   2
  27 -24   3 6.70598 0.83140   2
   3 -27  -3 5.35096 1.07851   2
 -27  24  -3 4.93070 0.85210   2
  -3  27   3 6.14365 1.09543   2
  27 -24   6 2.44994 0.69648   3
   3 -27  -6 4.73266 1.30779   2
 -27  24  -6 2.06056 0.92811   2
   3 -27  -9-2.63033 1.55339   2
  27 -23 -10-1.53111 1.78145   2
 -23  -4  -7 1.29918 0.67288   1
  27 -23  -7 2.44558 1.16374   1
  27 -23  -7-0.65255 1.51589   2
   4 -27   7 0.47389 1.17585   3
  27 -23  -4 5.71889 1.28645   2
  23   4   4 4.49127 0.47225   2
 -27  23   1 2.76841 0.99729   1
  23   4   1 3.89404 0.87520   1
 -23  -4  -1 3.10446 0.69225   3
 -27  23   1 3.66931 0.94029   2
  27 -23  -1 3.34117 1.07294   2
  23   4  -2 2.06029 0.82317   3
  -4  27   2 2.63565 1.09323   2
  27 -23   2 2.57239 0.84532   2
 -27  23  -2 1.49036 0.81866   2
   4 -27  -2 1.93440 0.99653   2
   4 -27  -5 3.08281 1.20162   2
 -27  23  -5 1.84684 0.86047   2
   4 -27  -8 3.46353 1.48283   2
   5 -27   8 1.48678 1.20540   3
  27 -22  -8 0.59346 1.58269   2
   5 -27   5 3.55617 1.05284   3
  22   5   2 1.99818 0.63884   2
  -5  27  -2 2.35459 0.94344   2
 -27  22   2 1.26877 0.99056   1
 -22  -5  -2 1.24329 0.61170   3
 -27  22   2 2.19302 0.95655   2
  27 -22  -2 2.05106 1.09373   2
   5 -27  -1 0.32872 0.99642   2
  22   5  -1-0.54774 0.90434   1
 -22  -5   1 1.18299 0.79258   3
 -27  22  -1 1.25517 0.84305   2
  27 -22   1 0.85119 0.95364   2
  -5  27   1 0.92309 1.05438   2
   5 -27  -4 2.08672 1.11612   2
  -5  27   4 0.15491 0.51385   1
  27 -22   4 1.08675 0.68714   2
 -27  22  -4 1.48369 0.78373   2
  27 -22   7 7.46927 0.64632   3
   5 -27  -7 6.62753 1.43914   2
 -27  22  -7 10.4730 0.89055   2
   5 -27 -10-1.19296 1.67099   2
   6 -27   9-0.47746 1.29296   3
  27 -21  -9-0.99386 1.62958   2
 -21  -6  -6 4.52839 0.61131   1
  27 -21  -6 5.83893 1.14763   1
   6 -27   6 3.46591 1.11082   3
 -21  -6  -3 0.80658 0.56903   3
  21   6   3 0.57897 0.62004   2
 -27  21   3 1.43690 1.03327   1
  27 -21  -3 0.23815 1.11721   2
  21   6   0 8.57945 0.90244   1
 -21  -6   0 8.97334 0.77679   3
  -6  27   0 9.59284 1.04696   2
 -27  21   0 6.99480 0.87404   2
  27 -21   0 9.19725 1.01050   2
  21   6  -3 8.76936 0.89496   3
   6 -27  -3 9.10760 1.10028   2
  27 -21   3 6.43967 0.72680   2
 -27  21  -3 8.05334 0.77925   2
  -6  27   3 7.10040 1.11122   2
  27 -21   6 2.34913 0.59211   3
   6 -27  -6 0.71964 1.35954   2
 -27  21  -6 3.86120 0.78643   2
   6 -27  -9 0.10669 1.59914   2
  27 -20 -10-1.64860 1.74723   2
   7 -27   7 1.02484 1.16353   3
  27 -20  -7 2.36783 1.18496   1
  27 -20  -7 3.22859 1.50532   2
 -20  -7  -4 3.55684 0.52148   3
  20   7   4 4.30139 0.60107   2
  27 -20  -4 5.00899 1.20592   2
   7 -27   1 3.48387 0.94682   2
 -27  20   1 1.87533 1.00658   1
  20   7   1 2.19760 0.76988   1
 -20  -7  -1 3.41480 0.69711   3
 -27  20   1 3.29477 0.91113   2
  27 -20  -1 2.99895 1.03929   2
  27 -20   2 2.63813 0.79762   2
  -7  27   2 2.27876 1.06569   2
   7 -27  -2 3.29974 1.01393   2
 -20  -7   2 3.62057 0.86545   3
 -27  20  -2 3.85220 0.77192   2
 -27  20  -5 13.3383 0.76758   2
   7 -27  -5 12.1430 1.31898   2
   7 -27  -8 0.40925 1.55462   2
   7 -27 -11-2.56225 1.80678   2
   8 -27   8 1.64029 1.20061   3
  27 -19  -8 3.78308 1.58740   2
  19   8   5-0.26286 0.52275   2
  27 -19  -5-2.10960 1.07534   1
 -27  19   2 5.19746 0.99357   1
  19   8   2 5.54686 0.73860   1
 -19  -8  -2 5.65656 0.66805   3
  19   8   2 6.33926 0.70182   2
  -8  27  -2 6.13876 0.95458   2
  27 -19  -2 5.10415 1.04813   2
 -27  19  -1 1.35501 0.76708   2
 -19  -8   1 2.02936 0.82242   3
  27 -19   1 2.30970 0.89452   2
  -8  27   1 1.95038 1.06713   2
 -19  -8   4 11.2680 1.00541   3
 -27  19  -4 10.3990 0.69203   2
  -8  27   4 10.5799 0.66292   1
   8 -27  -4 10.4425 1.21361   2
 -27  19  -7-0.69065 0.65862   2
   8 -27  -7 1.40195 1.46011   2
   8 -27 -10 1.86614 1.73510   2
   9 -27   9-2.47423 1.25683   3
  27 -18  -9-0.07868 1.64147   2
   9 -27   6 0.44242 1.04531   3
  27 -18  -6 1.92694 1.15017   1
  18   9   3 3.71248 0.70187   2
  -9  27  -3 4.06767 0.93073   2
  27 -18  -3 3.62915 1.10650   2
 -18  -9   0 7.60967 0.78575   3
  27 -18   0 8.06878 0.95422   2
 -27  18   0 6.19810 0.84557   2
   9 -27  -3 10.5139 1.14686   2
  27 -18   3 9.82765 0.66838   2
  -9  27   3 10.7571 1.13635   2
 -18  -9   3 11.0942 0.96689   3
 -27  18  -3 10.6773 0.69499   2
   9 -27  -6 0.88723 1.36521   2
 -27  18  -6 1.29900 0.54207   2
   9 -27  -9-2.69346 1.66817   2
  27 -17 -10 2.73705 1.73653   2
  27 -17  -7 1.54047 1.44545   2
  10 -27   7 1.86739 1.12313   3
 -10  27  -4 0.92343 0.94380   2
  27 -17  -4 0.24514 1.03741   1
  27 -17  -4-0.90971 1.19382   2
  17  10   4 0.86018 0.70382   2
  17  10   1 5.07002 0.75127   1
 -17 -10  -1 5.04309 0.72851   3
 -10  27  -1 5.23884 0.98677   2
  10 -27   1 6.53675 0.98876   2
  17  10   1 6.07925 0.72027   2
  27 -17  -1 4.97216 0.94915   2
  10 -27  -2 0.16368 1.03047   2
 -17 -10   2 1.06065 0.84706   3
  27 -17   2 0.52108 0.74871   2
 -27  17  -2 0.78738 0.65776   2
 -10  27   2 1.56941 1.05404   2
 -27  17  -5 0.09511 0.49401   2
  27 -17   5 0.10101 0.38902   3
  10 -27  -5 0.17110 1.30395   2
  10 -27  -8 0.45041 1.55360   2
  10 -27 -11 5.17510 1.84571   2
  11 -27   8 1.78135 1.15770   3
  27 -16  -8 0.24550 1.48593   2
  16  11   5 3.31781 0.65371   2
  27 -16  -5 4.82094 1.10451   1
  16  11   2 0.01958 0.66477   1
  11 -27   2-1.84026 0.92505   2
 -27  16   2 0.47706 0.98026   1
 -11  27  -2-1.05686 0.94481   2
  16  11   2 0.66954 0.71384   2
  27 -16  -2 1.20752 1.00685   2
 -16 -11   1 12.8297 0.86742   3
 -27  16  -1 12.0570 1.03344   1
  27 -16   1 12.1722 0.87135   2
  11 -27  -4 9.44710 1.25817   2
 -11  27   4 7.86434 0.75737   1
 -27  16  -4 8.95189 0.53803   2
  11 -27  -7-0.91052 1.47355   2
  11 -27 -10-1.58122 1.76016   2
  12 -27   9 2.03987 1.21234   3
  27 -15  -9-0.34068 1.60657   2
  27 -15  -6 1.20206 1.12065   1
  12 -27   6-0.93810 1.05355   3
  15  12   6 0.89331 0.66126   2
 -15 -12  -6-0.62704 0.70931   2
  27 -15  -3 2.74571 0.98617   1
  15  12   3 1.70525 0.77861   2
  27 -15  -3 4.30343 1.07237   2
 -12  27  -3 1.80002 0.93132   2
 -15 -12   0 18.1932 0.87926   3
  12 -27   0 17.6119 1.06132   2
  27 -15   0 18.0168 0.94129   2
  15  12   0 17.5359 0.86424   2
 -12  27   3 6.57122 0.77185   1
 -15 -12   3 4.96630 0.92497   3
  27 -15   3 5.92161 0.57006   2
 -12  27   3 6.43458 1.06325   2
  12 -27  -3 5.57060 1.18337   2
  12 -27  -6 0.92597 1.41274   2
  12 -27  -9 3.04157 1.66568   2
  27 -14 -10 0.28013 1.70435   2
  13 -27   7-0.38635 1.07650   3
  27 -14  -7 0.87813 1.44912   2
 -14 -13  -7-0.39630 0.79912   2
 -13  27  -4 1.33464 0.92734   2
  27 -14  -4-0.09838 1.01911   1
  27 -14  -4 1.89392 1.15257   2
  14  13   4 0.77600 0.78782   2
 -13  27  -1-0.58843 1.00033   2
  14  13   1 0.22780 0.74082   2
  13 -27   1 1.29746 0.93833   2
  27 -14  -1 0.77536 0.92393   2
 -14 -13   2 5.16755 0.88525   3
 -13  27   2 5.39872 1.05363   2
  27 -14   2 4.10909 0.71027   2
 -14 -13   5 0.83232 1.01495   3
  13 -27  -5-1.40069 1.33746   2
  13 -27  -8 0.81732 1.56424   2
  13 -27 -11 1.21311 1.85229   2
  14 -27   8 0.36476 1.11761   3
  27 -13  -8-0.76345 1.51186   2
 -13 -14  -8-0.25685 0.90590   2
 -14  27  -5 0.83453 0.96865   2
 -13 -14  -5 0.15607 0.75311   2
  27 -13  -5 1.75528 1.04997   1
  27 -13  -5-1.08015 1.25136   2
  13  14   5-0.04379 0.75939   2
  13  14   2 4.19735 0.60444   1
 -14  27  -2 4.40120 0.97222   2
  27 -13  -2 5.59049 1.00230   2
  14 -27   2 5.27501 0.93772   2
  13  14   2 4.06786 0.81084   2
 -13 -14   1 0.02590 0.83428   3
 -27  13  -1-1.12056 0.94244   1
  27 -13   1 0.95830 0.73563   2
 -14  27   4-1.05191 0.80135   1
  14 -27  -4 0.16488 1.23732   2
  14 -27  -7-0.82023 1.51615   2
  14 -27 -10 2.11150 1.76194   2
  15 -27   9-0.92039 1.18168   3
  27 -12  -9 2.53908 1.61824   2
  27 -12  -6 1.86058 1.13917   1
  15 -27   6 0.57697 0.97368   3
  12  15   6-0.62012 0.76623   2
 -12 -15  -6 1.47094 0.83975   2
  27 -12  -3 10.7007 1.11658   2
  27 -12  -3 10.3822 1.07421   1
  12  15   3 11.3845 0.91201   2
 -15  27  -3 11.0776 0.97609   2
 -27  12   0 17.9630 1.02945   1
  27 -12   0 18.6012 0.93760   2
 -15  27   0 20.0893 1.15743   2
  15 -27   0 21.1221 1.10015   2
  12  15   0 17.8691 0.91731   2
 -15  27   3 3.69471 0.81292   1
 -15  27   3 2.27035 1.01308   2
  15 -27  -3 1.96086 1.21154   2
  27 -12   3 3.18486 0.47396   2
 -12 -15   6 0.31849 1.08755   3
  15 -27  -6 3.16397 1.42598   2
  15 -27  -9 1.89680 1.64847   2
  27 -11 -10-1.28454 1.69643   2
  16 -27   7 1.43835 1.05078   3
  27 -11  -7 1.46559 1.45337   2
 -11 -16  -7 0.27433 0.93075   2
 -16  27  -4 6.35970 0.94470   2
 -11 -16  -4 6.84066 0.81059   2
  27 -11  -4 6.94901 1.05081   1
  27 -11  -4 8.41687 1.19117   2
  11  16   4 5.24608 0.88536   2
 -16  27  -1 6.32161 1.04305   2
  27 -11  -1 5.84616 0.92795   2
  11  16   1 5.79366 0.80848   2
  16 -27   1 6.58931 0.95105   2
 -11 -16   2 0.70642 0.87643   3
 -27  11  -2 1.07578 0.87936   1
  27 -11   2 0.22566 0.62289   2
 -11 -16   5 5.02036 1.05169   3
  16 -27  -5 3.22865 1.36385   2
  16 -27  -8 2.31731 1.59073   2
  16 -27 -11-0.33119 1.84525   2
  17 -27   8 3.02566 1.08777   3
  27 -10  -8 0.91967 1.53768   2
 -10 -17  -8 2.48328 1.02864   2
 -17  27  -5 0.01411 0.97426   2
 -10 -17  -5 0.72034 0.87248   2
  27 -10  -5-0.22906 1.10212   1
  27 -10  -5-1.87424 1.25979   2
  10  17   5 1.22574 0.86792   2
  10  17   2-0.24253 0.83450   2
 -17  27  -2-0.43739 0.96391   2
  27 -10  -2 1.72147 0.99821   2
  17 -27   2-0.34986 0.89587   2
  17 -27  -1 2.30531 1.07272   2
 -27  10  -1 2.59361 0.90985   1
  10  17  -1 2.71150 0.84896   2
  27 -10   1 3.91442 0.73363   2
 -17  27   1 3.55738 1.00872   2
  17 -27  -4 0.11665 1.29741   2
 -17  27   4 0.27716 0.87172   1
  17 -27  -7 1.39959 1.48674   2
 -10 -17   7 0.53340 1.17369   3
  17 -27 -10 0.72937 1.70623   2
  -9 -18  -9 6.32004 1.15461   2
  18 -27   9 1.25816 1.08102   3
  27  -9  -9 2.01225 1.63746   2
  18 -27   6 1.99339 0.96075   3
   9  18   6 1.98503 0.90248   2
 -18  27  -6 1.67495 1.00146   2
  -9 -18  -6 2.25925 0.94559   2
  27  -9  -3 13.2535 0.88191   3
  -9 -18  -3 11.1854 0.85205   2
 -18  27  -3 12.1108 1.00659   2
   9  18   3 11.8842 1.00270   2
  18 -27   3 11.2405 0.95699   2
  18 -27   0 7.36128 1.02755   2
   9  18   0 5.44028 0.86273   2
 -27   9   0 7.24099 0.95690   1
  27  -9   0 6.08165 0.84889   2
 -18  27   0 6.59288 1.04073   2
 -18  27   3 2.27381 0.87032   1
 -27   9  -3 2.70086 0.90661   1
  27  -9   3 0.87506 0.39754   2
  18 -27  -6 1.00715 1.41440   2
  -9 -18   6 0.73380 1.10460   3
  18 -27  -9-1.13858 1.68457   2
  27  -8 -10-1.18937 1.72551   2
  19 -27   7-0.57755 0.97848   3
   8  19   7-1.11021 0.94691   2
 -19  27  -7-1.45413 1.05422   2
  -8 -19  -7 1.04957 1.02484   2
  -8 -19  -4 11.1321 0.91527   2
 -19  27  -4 11.1012 1.01022   2
  27  -8  -4 9.79986 1.08614   1
   8  19   4 10.9111 0.97480   2
  27  -8  -1-0.17743 0.97194   1
 -19  27  -1 2.17355 1.00326   2
  27  -8  -1 1.04314 0.69203   3
  19 -27   1 0.80964 0.92630   2
   8  19   1 1.53595 0.85410   2
  27  -8   2 5.03468 0.51907   3
  19 -27  -2 4.23878 1.20879   2
 -27   8  -2 3.83698 0.90569   1
   8  19  -2 5.59982 0.88725   2
  27  -8   2 4.80118 0.58703   2
  19 -27  -5 0.09214 1.37194   2
  -8 -19   5-0.35933 1.06414   3
  19 -27  -8 3.36605 1.62001   2
  19 -27 -11 2.35615 1.88012   2
  20 -27   8 3.72767 1.03117   3
  27  -7  -8 1.08119 1.55169   2
  -7 -20  -8 1.29970 1.15986   2
 -20  27  -5 9.81761 1.00902   2
  27  -7  -5 7.96849 1.17846   1
  -7 -20  -5 7.94046 0.99354   2
   7  20   5 7.38175 0.98641   2
  -7 -20  -2 2.89665 0.84852   2
  27  -7  -2 3.14544 0.98796   1
   7  20   2 4.33556 0.94136   2
 -20  27  -2 3.24691 1.01968   2
  27  -7  -2 3.09386 0.77422   3
  20 -27   2 3.17978 0.94494   2
   7  20  -1 4.34906 0.87068   2
 -27   7  -1 3.47227 0.89815   1
  27  -7   1 4.51079 0.59357   3
  20 -27  -1 5.18075 1.10379   2
  27  -7   1 4.63090 0.72010   2
 -20  27   1 4.74582 0.99576   2
  -7 -20   4 7.31170 0.99585   3
  20 -27  -4 7.79221 1.31073   2
 -20  27   4 8.71495 0.95855   1
  20 -27  -7 0.56682 1.50653   2
  -7 -20   7 1.13232 1.18731   3
  20 -27 -10-1.62001 1.80263   2
  27  -6  -9 1.49801 1.61698   2
  21 -27   9 2.47166 0.96046   3
  -6 -21  -9 1.08097 1.28773   2
  21 -27   6 4.03331 0.93622   3
 -21  27  -6 5.03559 1.02375   2
  -6 -21  -6 2.74197 1.06464   2
   6  21   6 4.50058 0.99631   2
  -6 -21  -3 5.39984 0.91219   2
  21 -27   3 4.64478 0.89783   2
  27  -6  -3 5.65486 0.85751   3
 -21  27  -3 5.22394 1.00984   2
   6  21   3 5.64300 1.04443   2
  27  -6   0 8.70425 0.69513   3
   6  21   0 7.71021 0.91620   2
 -21  27   0 7.57744 1.02759   2
  21 -27   0 9.16662 1.05415   2
 -21  27   3 0.31007 0.91350   1
 -27   6  -3 1.04140 0.89045   1
  27  -6   3 0.75416 0.36813   2
  21 -27  -6 3.55052 1.46856   2
  -6 -21   6 2.17196 1.14274   3
  21 -27  -9-0.03126 1.68916   2
  27  -5 -10-0.28893 1.76395   2
  22 -27   7 6.01073 0.94806   3
   5  22   7 4.48166 1.05318   2
 -22  27  -7 6.96238 1.09641   2
  -5 -22  -7 5.28765 1.16156   2
 -22  27  -4-0.27045 0.99814   2
  -5 -22  -4 0.36792 0.95731   2
   5  22   4 0.72924 1.01220   2
  27  -5  -1 0.37904 0.95854   1
  27  -5  -1 0.77277 0.72490   3
  22 -27   1 1.37129 0.97438   2
   5  22   1 1.79557 0.93171   2
 -22  27  -1 1.75739 0.97046   2
   5  22  -2 0.76043 0.89982   2
 -27   5  -2 0.67312 0.82891   1
 -22  27   2 0.24599 0.92620   1
  22 -27  -2 0.81038 1.15947   2
  27  -5   2 0.40059 0.57629   2
 -22  27   2 1.89174 1.00493   2
  22 -27  -5 4.94579 1.42504   2
  -5 -22   5 3.82212 1.10907   3
  -5 -22   8-0.36449 1.23020   3
  22 -27  -8-0.29773 1.63232   2
  22 -27 -11-1.12261 1.87332   2
  -4 -23  -8-0.94436 1.25268   2
  23 -27   8 0.81062 0.89942   3
  27  -4  -5 2.39299 1.12159   1
 -23  27  -5 3.37078 1.02262   2
  -4 -23  -5 1.93706 1.03565   2
   4  23   5 2.79228 1.03296   2
  27  -4  -2 3.35540 0.81611   3
 -23  27  -2 3.16031 0.99343   2
   4  23   2 4.52183 1.02003   2
  -4 -23  -2 3.92557 0.93351   2
  23 -27   2 5.09684 0.89617   2
  27  -4  -2 3.35150 0.99456   1
  27  -4   1 2.87182 0.59604   3
  23 -27  -1 3.41541 1.17523   2
   4  23  -1 3.73212 0.92808   2
 -23  27   1 2.66083 0.97681   2
  -4 -23   4 6.24058 1.05326   3
 -27   4  -4 6.26214 0.89226   1
 -23  27   4 5.46782 1.02697   1
  -4 -23   7 1.43681 1.20267   3
  23 -27  -7 1.79633 1.57089   2
  23 -27 -10 1.74947 1.81609   2
  -3 -24  -9-0.84259 1.35476   2
 -24  27  -6 2.63735 1.03370   2
  -3 -24  -6 2.98871 1.17526   2
 -24  27  -3 4.10984 0.99245   2
   3  24   3 4.51287 1.08219   2
  24 -27   3 5.54050 0.90070   2
  -3 -24  -3 4.54530 0.98433   2
  27  -3  -3 3.73721 1.05077   1
  27  -3   0 6.71880 0.92987   1
  27  -3   0 6.91608 0.71229   3
  24 -27   0 6.28201 1.08529   2
   3  24   0 6.86463 0.94745   2
 -24  27   0 7.50306 0.96541   2
 -27   3  -3 11.1193 0.88673   1
 -24  27   3 13.1402 1.02266   1
  27  -3   3 9.85307 0.46213   2
  27  -3   3 11.7695 0.46629   2
  24 -27  -3 10.3599 1.29147   2
 -27   3  -6 0.25492 0.90147   1
  24 -27  -6 0.98977 1.48053   2
  -3 -24   6 0.15191 1.15760   3
  24 -27  -9 0.40417 1.73604   2
  27  -2 -10-1.49360 1.77479   2
  -2 -25  -7 0.28889 1.23821   2
  25 -27   7 1.16211 0.84937   3
 -25  27  -7-0.47335 1.07272   2
 -25  27  -4 3.18682 1.00311   2
  -2 -25  -4 2.89285 1.03557   2
   2  25   4 1.74406 1.08674   2
  27  -2  -1 1.08570 0.95169   1
  27  -2  -1 0.44126 0.75389   3
  -2 -25  -1 0.66100 0.93790   2
 -25  27  -1 0.35356 0.96743   2
  25 -27   1 0.53370 0.98503   2
   2  25   1 0.71020 0.97490   2
  25 -27  -2-0.04911 1.19286   2
 -27   2  -2 1.14649 0.84490   1
 -25  27   2 0.34657 0.98610   1
 -27   2  -5 0.19533 0.85784   1
  -2 -25   5 1.21896 1.09763   3
  -2 -25   8 1.27801 1.28584   3
  25 -27  -8 0.82441 1.64800   2
  26 -27   8 2.58686 0.82479   3
  -1 -26  -8 0.23028 1.32977   2
  -1 -26  -5 0.91291 1.11916   2
 -26  27  -5 1.91305 1.03514   2
  27  -1  -2 1.56835 0.99762   1
  27  -1  -2 1.44814 0.81684   3
   1  26   2 0.76717 1.07536   2
 -26  27  -2-0.33236 0.95726   2
  -1 -26  -2-0.01582 0.97110   2
  26 -27   2 0.91914 0.89842   2
  26 -27  -1 6.44025 1.15882   2
   1  26  -1 6.41094 0.97736   2
 -26  27   1 6.32587 0.99994   2
  -1 -26   4 18.3273 1.17719   3
 -26  27   4 18.6666 1.16768   1
 -27   1  -4 18.8808 0.93813   1
  -1 -26   7 2.73106 1.24551   3
 -27   1  -7-0.75830 0.88000   1
  26 -27  -7 1.51218 1.56935   2
  26 -27 -10-2.12617 1.84253   2
   0 -27  -9 0.20738 1.45063   2
   0 -27  -6 1.48244 1.24058   2
 -27  27  -6 2.02710 1.05668   2
  27   0  -3 9.61619 1.10506   1
   0  27   3 10.3637 1.16310   2
   0 -27  -3 10.4532 1.05565   2
  27 -27   3 10.0585 0.91792   2
 -27  27  -3 11.7410 0.99991   2
  27   0   0 14.9904 1.02623   1
  27   0   0 13.5361 0.80044   3
  27 -27   0 14.2501 1.16709   2
   0 -27   0 15.0714 1.07016   2
 -27  27   0 12.3858 1.02982   2
   0  27   0 15.7457 1.10701   2
  27   0   3 16.7716 0.61346   2
  27 -27  -3 21.7213 1.40084   2
 -27  27   3 18.0945 1.16409   1
 -27   0  -3 18.8778 0.95822   1
 -27   0  -6 0.63886 0.83095   1
  27 -27  -6 1.40526 1.49702   2
   0 -27   6 2.21890 1.18594   3
   0 -27   9 0.13174 1.35692   3
  27 -27  -9 1.80614 1.74582   2
  28 -27  -8-0.31270 1.64290   2
   1 -28   8-0.81397 1.31476   3
   1 -28   5 4.65026 1.15641   3
 -27  -1  -5 4.56774 0.81727   1
 -28  27   2 3.01038 1.07571   1
  28 -27  -2 4.85788 1.22553   2
  27   1  -1 1.07687 0.96317   1
  27   1  -1 0.79376 0.77894   3
  -1  28   1 1.36115 1.08067   2
  28 -27   1 1.49040 1.01060   2
   1 -28  -1 1.43902 0.99575   2
 -28  27  -1 0.84483 0.93823   2
  28 -27   4 0.86983 0.83867   2
   1 -28  -4 1.86351 1.11756   2
 -28  27  -4 1.45028 0.97920   2
   1 -28  -7 3.74839 1.34822   2
  28 -27   7 3.05217 0.79599   3
   1 -28 -10 21.8237 1.60956   2
   2 -28   9 2.40280 1.35788   3
  28 -26  -9 4.62186 1.74676   2
 -26  -2  -6 1.12594 0.75790   1
  28 -26  -6 0.40325 1.48592   2
   2 -28   6 2.56806 1.17842   3
 -28  26   3 2.71991 1.06210   1
  26   2   3 2.78957 0.54874   2
  28 -26  -3 4.39387 1.30637   2
   2 -28   0-0.41631 0.98023   2
  26   2   0 2.21885 0.92416   1
 -28  26   0 0.78831 0.94235   2
  28 -26   0 1.16162 1.09896   2
  -2  28   0 2.11721 1.02551   2
 -28  26  -3 15.1989 0.99747   2
  28 -26   3 16.1499 0.95808   2
   2 -28  -3 15.1782 1.16493   2
   2 -28  -6 0.87423 1.25599   2
  28 -26   6 2.75095 0.75317   3
 -28  26  -6 2.08926 0.98771   2
   2 -28  -9 1.28488 1.51928   2
  28 -25 -10 1.44300 1.81358   2
   3 -28   7 3.08510 1.22778   3
 -25  -3  -7 2.80421 0.73552   1
  28 -25  -7 2.66169 1.53769   2
  28 -25  -4 5.92371 1.31775   2
  25   3   4 4.77744 0.44512   2
  28 -25  -1 9.89974 1.14846   2
 -28  25   1 9.30684 0.99910   2
 -28  25   1 8.98550 1.07612   1
  25   3   1 9.93991 0.93675   1
  25   3  -2 3.56803 1.00186   1
  25   3  -2 4.07716 0.83391   3
  -3  28   2 1.75119 1.11422   2
 -28  25  -2 4.47073 0.88444   2
  28 -25   2 2.54253 0.91603   2
   3 -28  -2 2.31030 1.03671   2
 -28  25  -5 1.43986 0.92333   2
   3 -28  -5 2.28692 1.21267   2
   3 -28  -8 2.03147 1.45609   2
   4 -28   8 1.19554 1.26748   3
  28 -24  -8 1.77864 1.60827   2
   4 -28   5 3.68771 1.08656   3
 -24  -4  -5 3.46493 0.70980   1
  24   4   2 1.66994 0.64606   2
 -28  24   2 0.88065 0.98927   1
 -28  24   2 1.03409 0.98850   2
 -24  -4  -2 1.00972 0.62478   3
  28 -24  -2 0.35043 1.15087   2
  24   4  -1 2.21294 0.92975   1
   4 -28  -1 0.97251 0.98459   2
 -28  24  -1 1.33243 0.86753   2
  -4  28   1 0.71264 1.06559   2
  28 -24   1 1.92823 0.96551   2
  -4  28   4 0.15422 0.48100   1
   4 -28  -4 1.05032 1.16117   2
  28 -24   4 0.60979 0.75017   2
 -28  24  -4 1.88344 0.86324   2
  28 -24   7 3.70587 0.68929   3
   4 -28  -7 1.85476 1.39588   2
   4 -28 -10 0.28191 1.64892   2
   5 -28   9 1.25523 1.32332   3
  28 -23  -9-1.75246 1.70891   2
   5 -28   6-0.83833 1.13157   3
 -23  -5  -6 1.58837 0.66070   1
 -23  -5  -3 4.87207 0.55981   3
 -28  23   3 4.68098 1.06032   1
  23   5   3 4.22823 0.60917   2
  28 -23  -3 5.51262 1.22658   2
 -23  -5   0 26.2272 0.94692   3
  28 -23   0 26.7533 1.19916   2
 -28  23   0 26.6621 1.07854   2
  -5  28   0 26.1337 1.19512   2
  23   5   0 26.5362 1.06025   1
   5 -28  -3 2.14296 1.04601   2
  28 -23   3 2.99037 0.79487   2
  -5  28   3 2.46775 1.12657   2
 -28  23  -3 2.12153 0.81478   2
  28 -23   6 1.09455 0.62016   3
   5 -28  -6 0.57580 1.30836   2
 -28  23  -6 1.14668 0.84102   2
   5 -28  -9 2.44485 1.59238   2
  28 -22 -10 0.75216 1.78798   2
 -22  -6  -7 2.12799 0.60850   1
  28 -22  -7 5.73787 1.53500   2
   6 -28   7 2.72621 1.20067   3
  22   6   4 4.58983 0.59540   2
  28 -22  -4 6.41333 1.27136   2
 -22  -6  -4 5.19509 0.51328   3
 -28  22   1 7.16941 1.05393   1
  22   6   1 5.84344 0.83961   1
 -22  -6  -1 6.70116 0.73028   3
 -28  22   1 5.13014 0.94252   2
  28 -22  -1 6.24827 1.08157   2
   6 -28  -2 0.29672 1.03751   2
  28 -22   2 0.94687 0.82946   2
  -6  28   2 1.37702 1.10593   2
 -28  22  -2 0.60313 0.78582   2
 -22  -6   2 0.98106 0.86090   3
   6 -28  -5 4.35593 1.23774   2
 -28  22  -5 6.82766 0.81660   2
   6 -28  -8 2.59105 1.50611   2
   7 -28   8-0.32987 1.25536   3
  28 -21  -8-1.16799 1.59055   2
  21   7   5 3.53391 0.46836   2
   7 -28   5 5.62062 1.05538   3
 -21  -7  -5 3.30516 0.45429   3
  28 -21  -5 4.03290 1.11558   1
 -21  -7  -2 0.23020 0.64883   3
 -28  21   2 1.10751 0.99522   1
  -7  28  -2-0.18089 0.94492   2
  21   7   2 0.48801 0.67525   2
  28 -21  -2 0.70844 1.09567   2
   7 -28  -1 14.7741 1.09533   2
 -21  -7   1 15.2771 0.91108   3
 -28  21  -1 13.8325 0.86907   2
  28 -21   1 15.4719 1.01596   2
  -7  28   1 15.7203 1.16919   2
   7 -28  -4 1.63068 1.15479   2
  -7  28   4 1.23380 0.58325   1
  28 -21   4 2.02251 0.63156   2
 -28  21  -4 2.03174 0.72518   2
   7 -28  -7 1.73528 1.45440   2
   7 -28 -10 3.56066 1.73255   2
   8 -28   9-1.09290 1.27953   3
  28 -20  -9 2.17119 1.66220   2
  28 -20  -6 3.79980 1.15138   1
   8 -28   6 5.55148 1.12020   3
 -20  -8  -3 8.51431 0.63815   3
  20   8   3 8.14329 0.69962   2
  28 -20  -3 9.02276 1.14494   2
 -20  -8   0 7.17470 0.79628   3
 -28  20   0 6.02466 0.85914   2
  28 -20   0 6.66598 0.97601   2
  20   8   0 7.22445 0.86606   1
  28 -20   3 1.32077 0.66834   2
   8 -28  -3 0.09731 1.08205   2
 -20  -8   3 1.17659 0.90871   3
 -28  20  -3 2.12587 0.71115   2
  -8  28   3 0.63444 1.08714   2
  28 -20   6 0.99372 0.49268   3
   8 -28  -6 1.02494 1.37050   2
 -28  20  -6 2.00633 0.65911   2
   8 -28  -9 2.10637 1.66865   2
  28 -19 -10 2.65233 1.75682   2
   9 -28   7 3.04590 1.15924   3
  28 -19  -7 6.14353 1.51562   2
  19   9   4 5.74684 0.68818   2
  28 -19  -4 4.54740 1.08885   1
  28 -19  -4 4.62660 1.22378   2
  19   9   1 7.23343 0.78809   1
 -28  19   1 7.31691 1.02807   1
 -19  -9  -1 7.50580 0.73236   3
  -9  28  -1 8.01050 1.01300   2
   9 -28   1 7.06144 0.99548   2
  19   9   1 7.51185 0.74806   2
  28 -19  -1 6.61037 1.02529   2
 -19  -9   2 2.94684 0.89093   3
 -28  19  -2 3.22257 0.71345   2
  -9  28   2 2.02849 1.07469   2
  28 -19   2 1.90735 0.79003   2
   9 -28  -2 3.46587 1.05680   2
   9 -28  -5 3.76791 1.31940   2
 -28  19  -5 2.94874 0.60946   2
   9 -28  -8-0.19966 1.58777   2
   9 -28 -11-2.03726 1.85222   2
  28 -18  -8 3.06820 1.55103   2
  10 -28   8 1.11945 1.20411   3
  28 -18  -5 4.11345 1.13661   1
  28 -18  -5 3.87161 1.30559   2
  18  10   5 3.87791 0.62759   2
  18  10   2 5.63232 0.71252   1
  10 -28   2 5.79442 0.98472   2
 -28  18   2 6.18520 1.04852   1
 -18 -10  -2 5.89216 0.70309   3
  18  10   2 5.81055 0.73148   2
 -10  28  -2 4.93803 0.98609   2
  28 -18  -2 6.24001 1.06558   2
 -28  18  -1 6.00820 0.78130   2
 -18 -10   1 6.99233 0.85980   3
 -10  28   1 7.27342 1.10982   2
  28 -18   1 7.00250 0.89214   2
 -18 -10   4 0.44002 0.98681   3
 -28  18  -4 0.11359 0.59699   2
 -10  28   4 0.23396 0.68158   1
  10 -28  -4-0.85123 1.20412   2
  10 -28  -7-0.15118 1.48392   2
  10 -28 -10 2.57932 1.75770   2
  11 -28   9 2.21812 1.22912   3
  28 -17  -9-0.17407 1.64327   2
  11 -28   6 4.45751 1.07213   3
  17  11   6 1.23669 0.61498   2
  28 -17  -6 3.05517 1.18039   1
  17  11   3 4.97281 0.77390   2
  28 -17  -3 4.13345 1.10776   2
 -11  28  -3 4.76259 0.96873   2
 -17 -11   0 11.8147 0.84394   3
  11 -28   0 12.4283 1.04454   2
  28 -17   0 12.0570 0.95024   2
 -17 -11   3 27.0476 1.12348   3
  28 -17   3 25.9534 0.80293   2
  11 -28  -3 29.0359 1.30507   2
 -28  17  -3 25.6369 0.80502   2
 -11  28   3 26.4793 1.23402   2
  11 -28  -6 3.90115 1.45647   2
  11 -28  -9 2.97911 1.67965   2
  28 -16 -10 0.77381 1.74648   2
  12 -28   7 2.04089 1.10610   3
  28 -16  -7 0.56988 1.49527   2
 -16 -12  -7-0.99597 0.71366   2
  28 -16  -4 2.78520 1.06536   1
  16  12   4 3.13387 0.77838   2
  28 -16  -4 1.58374 1.17337   2
 -12  28  -4 1.63119 0.96600   2
 -16 -12  -1 9.69897 0.78473   3
 -12  28  -1 10.4980 1.05676   2
  12 -28   1 10.6843 1.01944   2
  16  12   1 10.7412 0.80030   2
  28 -16  -1 9.38208 0.99597   2
 -16 -12   2 6.41516 0.89687   3
  12 -28  -2 5.70751 1.11173   2
  28 -16   2 5.84397 0.78349   2
 -12  28   2 5.92686 1.07916   2
  12 -28  -5 0.71268 1.36373   2
  12 -28  -8 1.17776 1.58762   2
  12 -28 -11-1.04796 1.85448   2
  13 -28   8 2.27993 1.16725   3
  28 -15  -8 1.46153 1.55074   2
 -15 -13  -8 0.57147 0.82741   2
  28 -15  -5 2.63108 1.12125   1
  28 -15  -5 5.26380 1.31221   2
  15  13   5 3.08809 0.72921   2
  15  13   2 1.69622 0.62049   1
 -13  28  -2 1.63076 0.97236   2
  28 -15  -2 1.36722 1.01123   2
  15  13   2 0.36202 0.75887   2
  13 -28   2 1.17368 0.94488   2
 -15 -13   1 15.4110 0.90643   3
 -28  15  -1 18.2360 1.04603   1
  28 -15   1 17.4458 0.90489   2
 -13  28   4 4.20727 0.77583   1
  13 -28  -4 4.46348 1.29036   2
  13 -28  -7 1.07484 1.51631   2
  13 -28 -10 2.44995 1.79782   2
  28 -14  -9 1.03555 1.59614   2
  14 -28   9 0.53115 1.20736   3
  28 -14  -6-0.64284 1.14754   1
  14 -28   6 0.74120 1.02343   3
  14  14   6 0.49460 0.71755   2
 -14 -14  -6 0.29777 0.78426   2
  28 -14  -3 4.46305 1.06009   1
  14  14   3 5.31469 0.85345   2
  28 -14  -3 6.24332 1.09351   2
 -14  28  -3 6.51783 0.98688   2
  14  14   0 53.9359 1.30821   2
 -28  14   0 54.9043 1.46017   1
 -14 -14   0 54.2060 1.32427   3
  14 -28   0 56.1631 1.47258   2
  28 -14   0 55.6188 1.36103   2
 -14  28   0 54.4744 1.54422   2
 -14 -14   3 5.41607 0.94559   3
 -14  28   3 4.98045 0.80737   1
  14 -28  -3 5.16797 1.18905   2
  28 -14   3 4.78474 0.54838   2
 -14 -14   6 0.88675 1.09222   3
  14 -28  -6 0.81613 1.43773   2
  14 -28  -9-1.15983 1.67765   2
  28 -13 -10 1.75402 1.71918   2
  15 -28   7 2.10565 1.06106   3
  28 -13  -7 0.94033 1.49110   2
 -13 -15  -7 1.05404 0.86605   2
 -13 -15  -4 4.36110 0.75889   2
  28 -13  -4 3.96147 1.05041   1
  13  15   4 3.52193 0.86712   2
 -15  28  -4 3.17054 0.98061   2
  28 -13  -4 3.75775 1.20090   2
 -15  28  -1 13.2654 1.10540   2
  13  15   1 12.4255 0.87510   2
  28 -13  -1 12.2938 0.97647   2
  15 -28   1 12.5168 1.01465   2
 -13 -15   2 1.28350 0.88996   3
 -28  13  -2 0.72415 0.94925   1
  28 -13   2 0.34192 0.69474   2
 -15  28   2 1.90803 1.03736   2
 -13 -15   5 1.78125 1.05541   3
  15 -28  -5-0.05713 1.37066   2
  15 -28  -8 0.73279 1.58950   2
  15 -28 -11 0.51701 1.87907   2
  16 -28   8 0.89051 1.13702   3
  28 -12  -8 1.90562 1.54871   2
 -12 -16  -8 0.82136 0.95044   2
 -16  28  -5-0.75604 0.99623   2
 -12 -16  -5-0.02173 0.81115   2
  28 -12  -5-0.62364 1.08719   1
  28 -12  -5 1.45942 1.31006   2
  12  16   5-1.00386 0.83729   2
 -16  28  -2 12.1227 1.02670   2
  28 -12  -2 9.14586 1.06647   2
  16 -28   2 10.2500 0.98520   2
  12  16   2 8.99489 0.88676   2
 -28  12  -1 12.4126 1.00950   1
 -12 -16   1 13.2705 0.94312   3
  28 -12   1 12.7399 0.80690   2
  12  16  -1 13.8706 0.88400   2
  16 -28  -1 13.7155 1.15747   2
 -16  28   4 4.54900 0.84274   1
  16 -28  -4 4.87595 1.32722   2
 -12 -16   7 1.74405 1.18773   3
  16 -28  -7 0.35882 1.54198   2
  16 -28 -10 2.41917 1.79434   2
  17 -28   9 0.49597 1.16221   3
  28 -11  -9-0.09506 1.62721   2
  11  17   6 6.34283 0.88187   2
 -11 -17  -6 4.42488 0.91428   2
  17 -28   6 4.49594 0.99897   3
  17 -28   3 25.1615 1.09642   2
  28 -11  -3 23.8837 1.27931   2
 -17  28  -3 24.6554 1.13089   2
  11  17   3 25.1182 1.07193   2
 -28  11   0 8.14501 0.97811   1
 -17  28   0 8.97296 1.07690   2
  28 -11   0 9.57771 0.86416   2
  11  17   0 8.47987 0.87806   2
  17 -28   0 9.54710 1.05478   2
  28 -11   3 2.77974 0.39039   3
 -17  28   3 3.04433 0.86172   1
  28 -11   3 3.10002 0.46085   2
  17 -28  -6 5.36438 1.48476   2
 -11 -17   6 2.77327 1.10305   3
  17 -28  -9 0.84987 1.66938   2
  28 -10 -10-0.38733 1.75812   2
  18 -28   7-0.85109 1.03912   3
  10  18   7 0.25457 0.87845   2
 -10 -18  -7 1.83623 0.98638   2
 -10 -18  -4-0.36832 0.84220   2
 -18  28  -4-0.98098 0.97787   2
  28 -10  -4-0.16474 1.03386   1
  28 -10  -4 0.83706 1.21389   2
  10  18   4-0.95080 0.93079   2
 -18  28  -1 7.21389 1.05889   2
  28 -10  -1 9.59353 0.95220   2
  10  18   1 7.59185 0.86871   2
  18 -28   1 9.34825 1.01764   2
  28 -10   2 2.33297 0.49286   3
 -10 -18   2 4.60212 0.94029   3
  10  18  -2 4.97347 0.90865   2
 -28  10  -2 3.14653 0.94103   1
  28 -10   2 3.02204 0.63088   2
 -10 -18   5 3.27921 1.07805   3
  18 -28  -5 1.77194 1.39241   2
  18 -28  -8 0.58937 1.58971   2
  18 -28 -11 0.15322 1.89387   2
  19 -28   8 1.09911 1.07336   3
  28  -9  -8 1.07501 1.56210   2
  -9 -19  -8 1.75724 1.07882   2
  28  -9  -5 3.79313 1.15075   1
  -9 -19  -5 4.12355 0.94417   2
 -19  28  -5 2.58801 1.02489   2
   9  19   5 4.15497 0.95041   2
  28  -9  -2 3.74811 1.02848   1
   9  19   2 3.96974 0.87756   2
 -19  28  -2 2.19876 1.02628   2
  28  -9  -2 2.65265 0.77874   3
  19 -28   2 3.44674 0.91870   2
 -28   9  -1 14.0426 0.95112   1
  28  -9   1 14.4568 0.65802   3
  19 -28  -1 13.4265 1.14913   2
   9  19  -1 15.1020 0.93891   2
  28  -9   1 13.0737 0.78550   2
 -19  28   1 12.8451 1.08269   2
  19 -28  -4 4.73070 1.31423   2
 -19  28   4 4.24359 0.93143   1
  19 -28  -7 6.22797 1.53673   2
  -9 -19   7 4.66084 1.21295   3
  19 -28 -10-3.88623 1.81117   2
  20 -28   9 0.83030 1.04645   3
  28  -8  -9 1.63783 1.64704   2
  20 -28   6 0.46245 0.95473   3
  -8 -20  -6 0.68600 0.99435   2
 -20  28  -6 0.16362 1.04213   2
   8  20   6 1.15730 0.95878   2
 -20  28  -3 1.60631 0.99990   2
   8  20   3 1.33352 1.00147   2
   8  20   3 2.84089 0.31797   1
  28  -8  -3 1.87375 0.83743   3
  -8 -20  -3 1.26448 0.84981   2
  20 -28   3 0.18827 0.88976   2
   8  20   0 4.16861 0.88640   2
 -28   8   0 3.76424 0.95445   1
  28  -8   0 3.24976 0.83889   2
  28  -8   0 3.88400 0.68138   3
 -20  28   0 3.62013 1.03413   2
  20 -28   0 4.14350 1.01798   2
  28  -8   3 7.81992 0.44827   2
 -28   8  -3 9.12751 0.93905   1
 -20  28   3 8.55874 0.96054   1
  20 -28  -6 2.63552 1.46249   2
  -8 -20   6 2.10575 1.14246   3
  20 -28  -9-0.20359 1.72912   2
  28  -7 -10-1.21653 1.75124   2
  21 -28   7 0.62421 0.97480   3
   7  21   7 0.46206 1.00358   2
 -21  28  -7 0.19756 1.08181   2
  -7 -21  -7-0.85678 1.08687   2
 -21  28  -4 2.19829 0.99937   2
  -7 -21  -4 2.52452 0.94276   2
   7  21   4 3.30393 0.99611   2
  28  -7  -1 10.9790 0.77980   3
 -21  28  -1 10.1281 1.04533   2
  28  -7  -1 9.19540 1.03416   1
   7  21   1 11.0907 0.97131   2
  21 -28   1 11.0471 1.01947   2
   7  21  -2 1.00916 0.88254   2
 -28   7  -2-0.18608 0.88424   1
  28  -7   2 0.03481 0.51339   3
  21 -28  -2 0.82736 1.18755   2
  28  -7   2 0.63658 0.59593   2
 -21  28   2 0.69800 1.01975   2
  21 -28  -5 3.76249 1.41492   2
  -7 -21   5 1.83556 1.11666   3
  -7 -21   8 0.35618 1.28477   3
  21 -28  -8 0.81595 1.60707   2
  21 -28 -11-3.76207 1.92007   2
  22 -28   8 1.13499 0.96546   3
  28  -6  -8 0.76134 1.57338   2
  -6 -22  -8 2.32236 1.21721   2
  28  -6  -5 4.28926 1.14015   1
 -22  28  -5 2.46936 1.02569   2
  -6 -22  -5 3.25124 1.00942   2
   6  22   5 2.31338 1.01613   2
  28  -6  -2 0.77459 0.78367   3
   6  22   2 0.55155 0.96948   2
 -22  28  -2 1.33402 1.00534   2
  28  -6  -2-0.04241 0.99747   1
  22 -28   2 0.50281 0.92632   2
  -6 -22  -2 1.03938 0.89089   2
   6  22  -1 5.74885 0.91903   2
 -28   6  -1 6.31145 0.93839   1
  28  -6   1 6.29101 0.62797   3
  22 -28  -1 5.62333 1.15191   2
  28  -6   1 6.18082 0.78016   2
 -22  28   1 6.60211 1.02264   2
  -6 -22   4 9.56864 1.07088   3
 -22  28   4 8.48501 1.02823   1
 -28   6  -4 9.25687 0.95045   1
  22 -28  -7 3.30669 1.58023   2
  -6 -22   7 1.30198 1.21048   3
  22 -28 -10-4.95553 1.83616   2
  28  -5  -9-0.49044 1.63529   2
  -5 -23  -9 2.98291 1.33278   2
  -5 -23  -6-0.22609 1.08605   2
   5  23   6 0.71514 1.03672   2
 -23  28  -6-0.11579 1.05833   2
   5  23   3 0.89298 1.04673   2
 -23  28  -3 1.91607 1.03212   2
  28  -5  -3 2.79464 1.03670   1
  -5 -23  -3 2.39649 0.94249   2
  23 -28   3 0.49557 0.91531   2
  28  -5   0 21.3738 0.82911   3
 -23  28   0 21.0270 1.12061   2
  23 -28   0 21.6861 1.17059   2
   5  23   0 20.6007 1.04743   2
  23 -28  -3 2.69019 1.27838   2
 -23  28   3 3.53269 0.96059   1
 -28   5  -3 1.95907 0.87416   1
  28  -5   3 3.45202 0.41233   2
  23 -28  -6 0.81774 1.46816   2
  -5 -23   6-1.23743 1.15931   3
  23 -28  -9-1.22788 1.71728   2
  28  -4 -10-0.43526 1.74344   2
  -4 -24  -7 5.76285 1.22521   2
  24 -28   7 3.83482 0.91549   3
 -24  28  -7 5.32328 1.10836   2
 -24  28  -4 4.01939 1.04245   2
  -4 -24  -4 1.67905 1.00035   2
   4  24   4 2.95885 1.07119   2
  -4 -24  -1 0.97521 0.93927   2
  28  -4  -1 2.69057 1.00453   1
  28  -4  -1 1.21344 0.75143   3
   4  24   1 1.03936 0.95360   2
  24 -28   1 1.97740 0.99241   2
 -24  28  -1 2.62830 1.00559   2
  24 -28  -2 0.30939 1.19745   2
  28  -4   2 0.57612 0.60973   2
 -24  28   2 0.35367 0.96843   1
 -28   4  -2 0.09597 0.87755   1
  -4 -24   5 2.52606 1.09713   3
  24 -28  -5 3.07247 1.44013   2
 -28   4  -5 4.75419 0.90779   1
  -4 -24   8-1.68345 1.28987   3
  24 -28  -8-1.03242 1.66991   2
  -3 -25  -8-1.18473 1.29941   2
  25 -28   8-0.78625 0.88714   3
 -25  28  -5 3.27093 1.08777   2
  -3 -25  -5 2.08941 1.09854   2
   3  25   5 3.53006 1.09516   2
  28  -3  -2 3.40220 1.00186   1
  28  -3  -2 2.01198 0.82844   3
   3  25   2 4.23942 1.06495   2
  -3 -25  -2 1.90634 0.95352   2
  25 -28   2 1.89385 0.95171   2
 -25  28  -2 3.71261 1.00723   2
  28  -3   1 12.1478 0.71059   3
  25 -28  -1 11.6267 1.21786   2
   3  25  -1 12.0184 1.00388   2
 -25  28   1 12.7148 1.06409   2
 -25  28   4 12.4196 1.13812   1
 -28   3  -4 9.25405 0.90822   1
  -3 -25   4 10.5584 1.10391   3
  25 -28  -7 3.72625 1.61900   2
  -3 -25   7 3.15009 1.28508   3
  25 -28 -10 4.50041 1.85557   2
  -2 -26  -9 1.33314 1.39095   2
  -2 -26  -6 2.84887 1.20092   2
 -26  28  -6 3.36664 1.07996   2
  28  -2  -3 9.31022 1.10542   1
   2  26   3 8.16915 1.14973   2
  -2 -26  -3 7.93213 1.06147   2
  26 -28   3 9.07194 0.92989   2
 -26  28  -3 7.37655 1.02162   2
  28  -2   0 2.53021 0.95948   1
  28  -2   0 0.82793 0.71520   3
  26 -28   0 2.32240 1.07603   2
   2  26   0 1.23827 0.99919   2
 -26  28   0 1.77311 0.96508   2
  28  -2   3 1.01784 0.46109   2
 -26  28   3 1.29242 1.03955   1
 -28   2  -3 2.21834 0.85722   1
  28  -2   3 2.15458 0.46881   2
  26 -28  -3 4.08706 1.27405   2
  -2 -26   6 2.45788 1.19978   3
  26 -28  -6 3.62178 1.55555   2
 -28   2  -6 2.12698 0.88546   1
  -2 -26   9 1.30416 1.36348   3
  26 -28  -9 1.46940 1.80440   2
  -1 -27  -7 3.73652 1.31110   2
  27 -28   7 2.39616 0.83587   3
 -27  28  -4 2.84398 1.02934   2
  -1 -27  -4 4.49445 1.11563   2
  28  -1  -4 2.61215 1.11905   1
  27 -28   4 1.97551 0.90018   2
  28  -1  -1 1.11895 0.97888   1
  28  -1  -1 0.56934 0.76590   3
  -1 -27  -1 0.89417 0.98023   2
 -27  28  -1 1.04590 0.94248   2
  27 -28   1 1.91911 1.01185   2
   1  27   1 1.09858 1.03941   2
 -27  28   2 4.62570 1.07156   1
  27 -28  -2 7.17928 1.28252   2
 -28   1  -5 3.85943 0.84749   1
  -1 -27   5 4.22423 1.15249   3
  27 -28  -8 0.20592 1.66105   2
  -1 -27   8 0.59291 1.30772   3
   0 -28  -8-0.68996 1.39196   2
   0 -28  -5 1.49189 1.17139   2
 -28  28  -5 1.56605 1.04421   2
  28   0  -2 3.27980 1.02678   1
  28   0  -2 3.84467 0.84851   3
   0 -28  -2 4.08215 1.04066   2
  28 -28   2 3.03512 0.95695   2
 -28  28  -2 4.68314 0.98268   2
 -28  28   1 8.18733 1.04896   2
  28 -28  -1 10.2675 1.24191   2
 -28  28   1 7.92133 1.08163   1
 -28  28   4 2.44367 1.13550   1
 -28   0  -4 2.84581 0.83934   1
  28 -28  -4 0.69930 1.38366   2
 -28   0  -7 0.35946 0.86176   1
  28 -28  -7 0.91048 1.57786   2
   0 -28   7 0.97067 1.27008   3
  28 -28 -10 2.75311 1.86923   2
   1 -29   9 0.06775 1.40608   3
  29 -28  -9 1.31682 1.81581   2
 -28  -1  -6 2.64585 0.82630   1
   1 -29   6 2.29742 1.20453   3
 -29  28   3 14.2740 1.17040   1
  29 -28  -3 16.0060 1.39176   2
  28   1   3 12.0677 0.62357   2
  28   1   0-0.88805 0.97881   1
   1 -29   0-0.20128 1.00717   2
 -29  28   0 0.01549 0.97682   2
  29 -28   0 0.04489 1.15414   2
  28   1  -3 2.72144 1.08139   1
 -29  28  -3 3.42762 1.00101   2
  29 -28   3 3.38115 0.93348   2
   1 -29  -3 3.03413 1.11283   2
 -29  28  -6 8.87682 1.09070   2
   1 -29  -6 5.10045 1.30732   2
   1 -29  -9 0.28668 1.48701   2
  29 -27 -10-1.12612 1.87755   2
   2 -29   7 0.62618 1.25767   3
 -27  -2  -7-0.00482 0.76443   1
  29 -27  -7 1.56697 1.57665   2
  29 -27  -4 9.55116 1.42581   2
  27   2   4 5.50103 0.36509   2
  29 -27  -1 6.25925 1.20586   2
 -29  27   1 5.57690 1.01087   2
 -29  27   1 4.34798 1.09989   1
  27   2   1 5.44843 0.95592   1
  27   2  -2 7.28947 1.04326   1
  27   2  -2 5.35912 0.88514   3
 -29  27  -2 6.42687 0.96156   2
   2 -29  -2 6.90479 1.07211   2
  29 -27   2 4.38562 0.96894   2
 -29  27  -5 1.50065 0.97719   2
   2 -29  -5 1.13683 1.17519   2
   2 -29  -8-1.06735 1.41868   2
  29 -26  -8-0.58293 1.63652   2
   3 -29   8 0.16216 1.30308   3
 -26  -3  -5 5.61883 0.78735   1
   3 -29   5 6.67049 1.14994   3
 -29  26   2 11.8491 1.12218   1
  26   3   2 13.1523 0.72013   2
  29 -26  -2 14.5928 1.27830   2
  26   3  -1 7.83490 0.99753   1
   3 -29  -1 6.76977 1.05162   2
 -29  26  -1 7.72937 0.95447   2
  29 -26   1 7.40068 1.05714   2
  -3  29   4-0.36974 0.45344   1
   3 -29  -4 1.92057 1.14079   2
  29 -26   4-1.23374 0.81411   2
 -29  26  -4 0.60530 0.92939   2
  29 -26   7 9.54732 0.76217   3
   3 -29  -7 9.20531 1.41795   2
   3 -29 -10 0.05282 1.64326   2
   4 -29   9 0.07727 1.34709   3
  29 -25  -9-0.03336 1.73444   2
 -25  -4  -6 1.80515 0.72041   1
   4 -29   6 1.55330 1.16534   3
 -29  25   3 4.12103 1.06799   1
  25   4   3 3.62365 0.61073   2
  29 -25  -3 2.85832 1.26741   2
  29 -25   0 4.73125 1.09409   2
 -29  25   0 2.39082 0.93426   2
  25   4   0 3.02352 0.91371   1
   4 -29   0 2.83014 0.99259   2
  29 -25   3 10.0986 0.86227   2
   4 -29  -3 8.50963 1.12394   2
 -29  25  -3 8.80581 0.91510   2
  29 -25   6 0.96872 0.69015   3
   4 -29  -6 0.43517 1.29840   2
 -29  25  -6 3.52336 0.92082   2
   4 -29  -9-2.30521 1.56401   2
  29 -24 -10-1.71905 1.81873   2
 -24  -5  -7 0.40118 0.64787   1
  29 -24  -7-1.56057 1.52749   2
   5 -29   7-0.57237 1.22900   3
  29 -24  -4 6.58974 1.35662   2
  24   5   4 6.66809 0.57901   2
 -29  24   1 9.21378 1.07674   1
  24   5   1 9.59469 0.91790   1
 -24  -5  -1 9.51727 0.75329   3
 -29  24   1 7.85928 0.99103   2
  29 -24  -1 10.2505 1.17350   2
  29 -24   2 0.82609 0.86088   2
 -29  24  -2 1.07223 0.84929   2
   5 -29  -2 0.03409 1.03862   2
   5 -29  -5 0.97770 1.22113   2
 -29  24  -5 0.07032 0.86020   2
   5 -29  -8 2.01905 1.50934   2
  29 -23  -8 1.33797 1.60440   2
   6 -29   8-0.73739 1.28398   3
  23   6   5 0.87705 0.33283   2
   6 -29   5 1.80462 1.09747   3
  23   6   2 0.42934 0.68984   2
 -29  23   2 0.91993 1.01500   1
 -23  -6  -2 0.45877 0.65774   3
 -29  23   2 0.37749 0.96889   2
  29 -23  -2-0.86619 1.14352   2
  -6  29   1 6.81774 1.12602   2
  29 -23   1 5.22372 1.00223   2
 -29  23  -1 7.27360 0.87761   2
 -23  -6   1 7.03479 0.86564   3
  23   6  -1 5.18538 0.94073   1
   6 -29  -1 7.12004 1.06401   2
  -6  29   4 5.17357 0.57139   1
   6 -29  -4 4.40712 1.20619   2
  29 -23   4 5.38949 0.72185   2
 -29  23  -4 4.73386 0.82836   2
  29 -23   7 4.12878 0.59822   3
   6 -29  -7 6.32330 1.45314   2
   6 -29 -10-0.95793 1.73164   2
   7 -29   9-0.50012 1.29173   3
  29 -22  -9 1.01304 1.68809   2
  29 -22  -6 0.75405 1.12699   1
   7 -29   6-0.07138 1.14445   3
 -29  22   3 2.28627 1.07956   1
 -22  -7  -3 3.70852 0.59517   3
  22   7   3 3.44093 0.66715   2
  29 -22  -3 2.30039 1.21960   2
  22   7   0 9.37395 0.91698   1
 -22  -7   0 7.41136 0.80019   3
 -29  22   0 8.15212 0.91572   2
  29 -22   0 7.23167 1.02406   2
  -7  29   0 9.95881 1.08005   2
   7 -29  -3 4.51862 1.12536   2
  29 -22   3 4.47795 0.75748   2
 -22  -7   3 3.91914 0.95569   3
 -29  22  -3 5.25950 0.79124   2
  29 -22   6 1.87296 0.57623   3
   7 -29  -6 2.55785 1.33985   2
 -29  22  -6 3.25000 0.75974   2
   7 -29  -9-0.09608 1.63768   2
  29 -21 -10-0.24111 1.79953   2
   8 -29   7 1.62580 1.19897   3
  29 -21  -7 2.41931 1.54628   2
 -21  -8  -4 1.47368 0.56484   3
  21   8   4 0.90104 0.66210   2
  29 -21  -4 2.10405 1.23926   2
  21   8   1 0.16625 0.80427   1
  21   8   1 0.12531 0.70072   2
 -29  21   1 0.99657 1.00009   1
 -21  -8  -1 1.49404 0.73199   3
   8 -29   1-0.10579 0.98400   2
  29 -21  -1-0.04848 1.05627   2
 -21  -8   2 19.2918 0.98680   3
   8 -29  -2 18.7417 1.13915   2
  29 -21   2 19.2775 0.94582   2
  -8  29   2 17.7795 1.23150   2
 -29  21  -2 18.5032 0.88185   2
   8 -29  -5 1.55573 1.27106   2
 -29  21  -5 1.53714 0.70432   2
   8 -29  -8 6.41307 1.55550   2
   8 -29 -11 5.25117 1.82406   2
  29 -20  -8 0.69991 1.59163   2
   9 -29   8 0.39431 1.23304   3
  29 -20  -5 1.14255 1.13706   1
  20   9   5 0.45905 0.56969   2
  29 -20  -5 0.11929 1.35761   2
 -29  20   2 14.7269 1.13031   1
  20   9   2 15.0515 0.83802   1
 -20  -9  -2 14.6823 0.77882   3
  20   9   2 16.7469 0.81264   2
  29 -20  -2 15.8281 1.19472   2
  -9  29  -2 15.8993 1.07752   2
 -29  20  -1 11.0762 0.85138   2
 -20  -9   1 11.3945 0.91129   3
  29 -20   1 11.6165 0.97072   2
  -9  29   1 10.6632 1.17146   2
   9 -29  -4 0.93526 1.23694   2
  -9  29   4 1.19703 0.64946   1
 -20  -9   4 2.08812 0.97222   3
 -29  20  -4 0.79594 0.66624   2
  29 -20   4 1.29924 0.58806   2
   9 -29  -7 0.30081 1.49966   2
   9 -29 -10-0.40636 1.75891   2
  10 -29   9 2.05080 1.28488   3
  29 -19  -9 2.33990 1.69332   2
  29 -19  -6 3.26248 1.17466   1
  10 -29   6 1.47887 1.08645   3
  19  10   3 2.61619 0.74322   2
  29 -19  -3 3.50818 1.16471   2
 -19 -10   0 0.90452 0.80176   3
  29 -19   0 2.81751 0.95305   2
 -19 -10   3 1.81120 0.93920   3
 -29  19  -3-0.25871 0.68180   2
  29 -19   3 0.17139 0.66861   2
  10 -29  -3 0.49043 1.12331   2
  10 -29  -6 1.32653 1.42295   2
 -29  19  -6 0.18394 0.46117   2
  10 -29  -9 4.37564 1.70307   2
  29 -18 -10 0.56765 1.78665   2
  29 -18  -7 2.41298 1.48860   2
  11 -29   7 1.90689 1.13203   3
  18  11   4 1.52186 0.76380   2
  29 -18  -4 1.14462 1.07420   1
  29 -18  -4 0.26530 1.23959   2
  18  11   1 58.3815 1.34204   1
 -18 -11  -1 56.8302 1.31988   3
  11 -29   1 60.3804 1.55069   2
  18  11   1 59.1982 1.31791   2
 -11  29  -1 56.6598 1.54081   2
  29 -18  -1 57.7868 1.49881   2
 -18 -11   2 19.3743 1.01906   3
 -11  29   2 19.4298 1.21468   2
 -29  18  -2 19.8543 0.81617   2
  11 -29  -2 21.1789 1.20957   2
  29 -18   2 19.6302 0.92961   2
  29 -18   5 1.37467 0.38762   3
  11 -29  -5 0.72187 1.36565   2
  11 -29  -8 1.57107 1.61883   2
  11 -29 -11-0.12891 1.88632   2
  29 -17  -8 3.75024 1.60480   2
  12 -29   8 2.55470 1.21573   3
  29 -17  -5 3.14241 1.14585   1
  29 -17  -5 1.97503 1.32344   2
  17  12   5 3.18615 0.69165   2
 -29  17   2 14.6299 1.10921   1
  17  12   2 15.0784 0.77763   1
  17  12   2 14.2997 0.84217   2
  12 -29   2 15.2919 1.07608   2
  29 -17  -2 14.2339 1.13827   2
 -12  29  -2 17.1390 1.06792   2
 -17 -12   1 0.87619 0.86587   3
 -29  17  -1 3.03542 1.00997   1
  29 -17   1 3.58897 0.86288   2
 -12  29   4 1.72017 0.74117   1
  12 -29  -4 1.82087 1.28264   2
  12 -29  -7 2.89927 1.55143   2
  12 -29 -10 0.89006 1.80001   2
  13 -29   9 1.04837 1.24857   3
  29 -16  -9 0.32078 1.62241   2
  13 -29   6 0.35524 1.02820   3
  16  13   6 1.69821 0.67526   2
  29 -16  -6 0.50713 1.16775   1
  29 -16  -3 0.00885 1.04325   1
  16  13   3 0.76877 0.80880   2
  29 -16  -3 0.11252 1.11372   2
 -13  29  -3-0.48266 0.99005   2
  16  13   0 27.1465 0.97103   2
 -29  16   0 26.3244 1.18715   1
 -16 -13   0 25.2286 0.99839   3
  13 -29   0 28.6014 1.18141   2
  29 -16   0 26.5551 1.07104   2
 -13  29   0 24.3231 1.23111   2
 -16 -13   3 9.03936 1.00388   3
 -13  29   3 9.23668 0.82683   1
  29 -16   3 8.69099 0.61205   2
  13 -29  -3 7.70584 1.20745   2
 -16 -13   6 1.02774 1.10876   3
  13 -29  -6 2.25186 1.46549   2
  13 -29  -9 3.05688 1.71130   2
  29 -15 -10-1.27814 1.76466   2
  14 -29   7 2.43275 1.11686   3
  29 -15  -7 2.61778 1.50108   2
 -15 -14  -7 3.37634 0.81855   2
  15  14   4 2.85204 0.85382   2
  29 -15  -4 3.87399 1.10853   1
  29 -15  -4 3.38268 1.22081   2
 -14  29  -4 2.40459 0.98849   2
  14 -29   1 44.4849 1.35281   2
  15  14   1 44.5021 1.17840   2
  29 -15  -1 43.6837 1.32386   2
 -14  29  -1 43.5818 1.40259   2
 -15 -14   2 0.20632 0.91816   3
  29 -15   2 0.71127 0.74746   2
 -14  29   2-0.94019 1.10701   2
  14 -29  -5-0.03482 1.37963   2
  14 -29  -8 3.58250 1.66409   2
  14 -29 -11 2.20999 1.91369   2
  15 -29   8 5.52147 1.18998   3
  29 -14  -8 3.44447 1.57529   2
 -14 -15  -8 3.12418 0.89890   2
 -14 -15  -5 0.53988 0.77839   2
  29 -14  -5-0.83197 1.13670   1
  29 -14  -5 0.88217 1.31084   2
  14  15   5 1.65642 0.81126   2
  14  15   2 0.44238 0.61354   1
 -15  29  -2-0.79061 0.98852   2
  29 -14  -2 1.20590 0.99510   2
  14  15   2-0.63795 0.80424   2
  15 -29   2-0.87420 0.97098   2
 -14 -15   1 23.9059 1.01261   3
 -29  14  -1 24.1600 1.11480   1
  29 -14   1 23.8864 0.94189   2
 -15  29   4 1.09422 0.79957   1
  15 -29  -4 0.61009 1.31471   2
  15 -29  -7 0.09412 1.54495   2
  15 -29 -10-0.53104 1.80471   2
  16 -29   9 0.89044 1.21959   3
  29 -13  -9-1.85078 1.64653   2
  16 -29   6 2.13663 1.05165   3
  13  16   6 0.24510 0.79999   2
 -13 -16  -6 0.32948 0.83566   2
  29 -13  -3 4.47237 1.14121   2
  16 -29   3 5.55845 0.99573   2
  29 -13  -3 6.25292 1.07328   1
 -16  29  -3 5.15614 1.01670   2
  13  16   3 4.89471 0.92087   2
 -29  13   0 22.3132 1.09885   1
  13  16   0 24.7653 0.99345   2
  16 -29   0 23.9688 1.19186   2
  29 -13   0 23.7637 1.00488   2
 -16  29   0 25.2396 1.21954   2
 -13 -16   3 0.10176 0.97196   3
 -16  29   3 1.14894 0.86075   1
  16 -29  -3 1.22542 1.21022   2
  29 -13   3 0.81176 0.51011   2
 -13 -16   6 1.11618 1.12788   3
  16 -29  -6 0.15204 1.49375   2
  16 -29  -9 0.64439 1.69911   2
  29 -12 -10 1.77718 1.72924   2
  17 -29   7 2.28528 1.07395   3
  12  17   7 2.84021 0.84026   2
 -12 -17  -7 3.44682 0.94545   2
  29 -12  -4 3.55226 1.09372   1
  29 -12  -4 2.13198 1.21123   2
 -17  29  -4 4.10073 1.01208   2
 -12 -17  -4 4.66618 0.81414   2
  12  17   4 4.25254 0.94859   2
 -29  12   1 3.26656 1.00188   1
 -17  29  -1 2.53892 1.05726   2
  29 -12  -1 3.59777 0.93983   2
  12  17   1 2.96136 0.83961   2
  17 -29   1 1.86833 0.99270   2
 -12 -17   2 23.9644 1.08712   3
  29 -12   2 25.1622 0.84858   2
 -29  12  -2 25.3856 1.11324   1
 -12 -17   5 3.25096 1.08927   3
  17 -29  -5 2.90338 1.40957   2
  17 -29  -8 3.91978 1.66266   2
  17 -29 -11 2.99454 1.89893   2
  18 -29   8 1.01787 1.13373   3
  29 -11  -8 0.80250 1.58243   2
 -11 -18  -8-0.28882 1.02175   2
 -18  29  -5 2.52203 1.05704   2
 -11 -18  -5 2.26064 0.89598   2
  29 -11  -5 2.82783 1.12407   1
  11  18   5 1.69131 0.90398   2
  29 -11  -5 3.04143 1.32124   2
  11  18   2 11.2920 0.93165   2
  18 -29   2 16.4642 1.03060   2
  29 -11  -2 14.2490 1.11626   2
 -18  29  -2 15.2711 1.10321   2
  11  18  -1 38.2110 1.17290   2
 -29  11  -1 35.7997 1.23247   1
 -18  29   1 38.5432 1.34640   2
  29 -11   1 38.0198 1.06203   2
  18 -29  -1 40.7886 1.39278   2
  18 -29  -4 0.75063 1.33187   2
 -18  29   4 0.51396 0.88959   1
 -11 -18   7 0.92540 1.22036   3
  18 -29  -7 0.56373 1.55873   2
  18 -29 -10 5.77326 1.82096   2
  29 -10  -9 0.82835 1.67348   2
  19 -29   9 0.54155 1.11482   3
 -10 -19  -6 0.94936 0.95488   2
  10  19   6-0.22281 0.92325   2
  10  19   3 0.61617 0.96088   2
 -19  29  -3 1.24043 1.01950   2
  29 -10  -3 1.20673 1.12255   2
  19 -29   3 0.08928 0.94532   2
 -10 -19  -3 0.43951 0.82655   2
  10  19   3 0.53530 0.37737   1
  10  19   0 0.52986 0.86300   2
  19 -29   0 1.18260 1.01822   2
 -29  10   0 0.59525 0.96694   1
  29 -10   0 0.12609 0.64716   3
  29 -10   0-0.22550 0.83795   2
 -19  29   0 0.51487 1.04828   2
 -29  10  -3 3.64527 0.94700   1
 -19  29   3 4.05889 0.94690   1
  29 -10   3 4.42955 0.39209   3
  29 -10   3 3.69910 0.47470   2
 -10 -19   6 2.93624 1.15413   3
  19 -29  -6 3.84701 1.51520   2
  19 -29  -9-1.23779 1.73553   2
  29  -9 -10 1.29366 1.75014   2
  20 -29   7-0.53108 1.00632   3
   9  20   7-1.54113 0.95936   2
  -9 -20  -7-0.81102 1.04025   2
  29  -9  -4 1.97145 1.08870   1
 -20  29  -4 1.56832 1.02055   2
  -9 -20  -4 2.04899 0.91357   2
   9  20   4 3.23435 0.99582   2
  29  -9  -1 15.4591 1.09732   1
  29  -9  -1 15.8214 0.81641   3
   9  20   1 14.7750 0.95631   2
  29  -9  -1 15.5191 1.02646   2
 -20  29  -1 15.3586 1.11775   2
  20 -29   1 14.9161 1.05195   2
   9  20  -2 29.9339 1.12876   2
 -29   9  -2 28.3571 1.12482   1
  -9 -20   2 30.0697 1.15608   3
  29  -9   2 29.1582 0.76857   3
  29  -9   2 28.0936 0.84055   2
  20 -29  -2 30.3971 1.42926   2
  -9 -20   5 0.89662 1.06482   3
  20 -29  -5-1.14718 1.39994   2
  -9 -20   8-0.19832 1.26339   3
  20 -29  -8 2.87540 1.60450   2
  20 -29 -11 0.19236 1.88690   2
  21 -29   8 2.95753 1.08634   3
  29  -8  -8 3.61159 1.58479   2
  -8 -21  -8 2.45414 1.13246   2
  29  -8  -5 2.25428 1.13717   1
 -21  29  -5 0.74925 1.04886   2
  -8 -21  -5 2.15080 0.98221   2
   8  21   5 2.14239 1.00174   2
  29  -8  -2 15.2040 0.88405   3
  21 -29   2 16.0216 1.05220   2
 -21  29  -2 14.0040 1.11990   2
  29  -8  -2 15.7965 1.11346   1
   8  21   2 14.7758 1.03486   2
   8  21  -1 1.04521 0.89232   2
 -29   8  -1 0.86762 0.90891   1
  29  -8   1 0.51719 0.60070   3
  21 -29  -1 1.33501 1.15036   2
  29  -8   1 0.78913 0.74536   2
 -21  29   1 0.08104 1.03041   2
 -29   8  -4 1.35027 0.95431   1
 -21  29   4 1.95089 0.97215   1
  21 -29  -7-0.08475 1.58757   2
  -8 -21   7 2.92914 1.23032   3
  21 -29 -10-1.57447 1.84952   2
  22 -29   9 1.17641 0.99615   3
  29  -7  -9 3.05843 1.67382   2
  -7 -22  -9 4.43158 1.25078   2
  -7 -22  -6 0.90440 1.04829   2
   7  22   6 2.60255 1.03979   2
 -22  29  -6 2.60791 1.08027   2
   7  22   3 7.81498 1.07540   2
 -22  29  -3 10.9363 1.09565   2
  29  -7  -3 8.74318 1.07816   1
  -7 -22  -3 9.93856 0.96057   2
  22 -29   3 9.34453 0.97251   2
  29  -7   0 13.8033 0.77196   3
 -22  29   0 14.4769 1.11336   2
  22 -29   0 17.0618 1.16590   2
   7  22   0 15.3730 0.98915   2
 -29   7  -3 4.64074 0.92752   1
 -22  29   3 4.23698 0.96415   1
  29  -7   3 4.37578 0.44288   2
  22 -29  -6 2.74277 1.52858   2
  -7 -22   6 0.50950 1.19560   3
  22 -29  -9 1.29428 1.74620   2
  29  -6 -10 0.08748 1.76929   2
  -6 -23  -7 3.20006 1.13455   2
  23 -29   7 5.38409 1.00571   3
 -23  29  -7 1.95449 1.12450   2
 -23  29  -4 5.97015 1.09552   2
  -6 -23  -4 4.83852 0.97667   2
   6  23   4 4.22661 1.07736   2
  29  -6  -1 6.02732 1.00799   1
  29  -6  -1 7.69352 0.78582   3
   6  23   1 8.35772 0.99020   2
  23 -29   1 7.71854 1.02723   2
 -23  29  -1 8.35753 1.03950   2
  29  -6   2-0.30590 0.53397   3
  23 -29  -2-0.98464 1.25795   2
  29  -6   2 0.01419 0.60628   2
 -29   6  -2 0.22022 0.87379   1
 -23  29   2-0.92075 0.99094   1
  -6 -23   5 1.56298 1.12400   3
  23 -29  -5 0.59847 1.43970   2
 -29   6  -5-0.29341 0.96045   1
  -6 -23   8 3.00432 1.30223   3
  23 -29  -8-1.31771 1.67904   2
  -5 -24  -8 0.89942 1.23336   2
  24 -29   8 0.04739 0.94867   3
 -24  29  -5 2.27704 1.08899   2
  -5 -24  -5 0.07118 1.06895   2
   5  24   5 0.82005 1.06100   2
  29  -5  -2 1.79671 0.83105   3
 -24  29  -2 0.87322 1.01964   2
   5  24   2 0.59229 1.02572   2
  -5 -24  -2-0.29779 0.93798   2
  24 -29   2 0.90294 0.94225   2
  29  -5  -2 1.17510 1.02710   1
  29  -5   1 5.84593 0.64715   3
  24 -29  -1 5.17747 1.20891   2
   5  24  -1 5.55259 0.96540   2
 -24  29   1 4.15232 1.02624   2
  -5 -24   4 8.47513 1.08531   3
 -29   5  -4 7.45240 0.92629   1
 -24  29   4 7.70967 1.06705   1
  24 -29  -7 0.49381 1.60837   2
  -5 -24   7-0.84336 1.26137   3
  24 -29 -10-0.60802 1.86051   2
  -4 -25  -9-0.22516 1.34479   2
  29  -4  -9 1.17530 1.70419   2
 -25  29  -6 2.32798 1.10011   2
  -4 -25  -6 0.46916 1.16217   2
  29  -4  -3 18.3329 1.17172   1
  -4 -25  -3 19.7787 1.10205   2
  25 -29   3 18.4954 1.06684   2
 -25  29  -3 18.4760 1.15113   2
   4  25   3 19.9557 1.21490   2
  29  -4   0 4.59297 0.97154   1
  29  -4   0 6.41868 0.73399   3
  25 -29   0 4.67282 1.09634   2
   4  25   0 5.25102 0.99548   2
 -25  29   0 4.08339 1.01341   2
 -29   4  -3 5.80381 0.91225   1
 -25  29   3 6.95407 1.03609   1
  25 -29  -3 5.92828 1.32403   2
  29  -4   3 6.02634 0.46820   2
  29  -4   3 5.29607 0.44164   2
  -4 -25   6 3.29971 1.19120   3
  25 -29  -6 1.01348 1.52368   2
 -29   4  -6 2.30093 0.95951   1
  -4 -25   9 0.25455 1.37614   3
  25 -29  -9 3.45294 1.76495   2
  -3 -26  -7 5.71722 1.23757   2
  26 -29   7 5.35215 0.90203   3
  26 -29   4-0.40954 0.89253   2
  29  -3  -4-1.35448 1.13257   1
 -26  29  -4 0.96198 1.06406   2
  -3 -26  -4 0.06624 1.05869   2
   3  26   4-1.38340 1.14907   2
  29  -3  -1 7.95650 1.05836   1
  -3 -26  -1 7.04421 0.97944   2
  29  -3  -1 6.79906 0.81506   3
  26 -29   1 7.24217 1.02461   2
 -26  29  -1 6.84257 1.02858   2
   3  26   1 8.25755 1.03678   2
  26 -29  -2 18.6362 1.37719   2
 -29   3  -2 18.6928 1.03317   1
 -26  29   2 18.8947 1.15189   1
  -3 -26   5 6.45125 1.14299   3
 -29   3  -5 4.17929 0.92321   1
  -3 -26   8-0.08930 1.30341   3
  26 -29  -8-2.18344 1.71173   2
  -2 -27  -8 2.09137 1.33830   2
  27 -29   8 0.91354 0.87216   3
  -2 -27  -5 2.91290 1.15971   2
 -27  29  -5-1.93130 1.09156   2
  29  -2  -2 2.48978 1.00724   1
  29  -2  -2 3.57843 0.86374   3
   2  27   2 4.81988 1.14184   2
 -27  29  -2 2.52689 1.01024   2
  -2 -27  -2 2.86086 1.01167   2
  27 -29   2 2.41624 0.97667   2
  27 -29  -1 4.20679 1.21981   2
 -29   2  -4 10.7358 0.92284   1
 -27  29   4 11.6233 1.17655   1
  -2 -27   4 10.3333 1.15231   3
 -29   2  -7 0.83024 0.93856   1
  27 -29  -7 0.12065 1.60062   2
  -2 -27   7-0.53713 1.24373   3
  27 -29 -10 0.09023 1.92602   2
  -1 -28  -9-0.96713 1.46538   2
  -1 -28  -6 13.3803 1.29441   2
 -28  29  -6 10.9207 1.16098   2
  29  -1  -3 3.07004 1.09476   1
  28 -29   3 3.03818 0.92880   2
  -1 -28  -3 2.20950 1.07635   2
 -28  29  -3 3.80474 1.02308   2
  29  -1   0 0.82447 0.74796   3
  29  -1   0-0.91098 0.98876   1
 -28  29   0-0.27589 0.97667   2
  28 -29   0-0.69867 1.14606   2
  29  -1   3 18.5026 0.63813   2
  28 -29  -3 20.1646 1.46665   2
 -28  29   3 22.2299 1.20381   1
  -1 -28   6 4.95080 1.24366   3
  28 -29  -6 5.72587 1.61815   2
 -29   1  -6 4.97907 0.88914   1
  -1 -28   9-0.47843 1.40434   3
  28 -29  -9-1.00133 1.81926   2
   0 -29  -7 0.22426 1.31890   2
  29 -29   7 0.02531 0.81353   3
  29   0  -4-0.37922 1.15212   1
  29 -29   4 1.78003 0.89628   2
   0 -29  -4 0.48316 1.11956   2
 -29  29  -4-1.22498 1.02398   2
  29   0  -1 9.12605 1.05558   1
  29   0  -1 7.01451 0.84429   3
   0 -29  -1 7.03028 1.06155   2
 -29  29  -1 9.34152 1.03788   2
  29 -29   1 8.53048 1.07894   2
 -29  29   2 12.7660 1.16082   1
  29 -29  -2 11.5085 1.35681   2
   0 -29   5 1.14309 1.16768   3
 -29   0  -5 1.16984 0.84158   1
  29 -29  -8 0.06550 1.71352   2
   0 -29   8 0.92327 1.33965   3
   1 -30   7 2.57700 1.30386   3
 -29  -1  -7 2.71055 0.83656   1
  30 -29  -7 2.29524 1.63643   2
 -30  29   4 0.95008 1.16981   1
  30 -29  -4 1.38353 1.44615   2
 -30  29   1-0.24874 1.11411   1
  30 -29  -1 0.40289 1.23083   2
  29   1  -2 1.00114 1.05148   1
   1 -30  -2-0.86199 1.09519   2
  30 -29   2-1.34275 0.99899   2
 -30  29  -2 0.19633 0.97844   2
   1 -30  -5 6.70445 1.23803   2
 -30  29  -5 6.59663 1.07729   2
   1 -30  -8 0.43328 1.42789   2
  30 -28  -8 0.76238 1.67498   2
   2 -30   8 0.46659 1.34333   3
   2 -30   5 1.99676 1.16484   3
 -28  -2  -5 0.80484 0.80790   1
 -30  28   2 9.66768 1.12302   1
  30 -28  -2 9.22449 1.29677   2
  28   2  -1-0.49901 0.99223   1
   2 -30  -1 0.15194 1.04724   2
 -30  28  -1 0.60084 0.95650   2
  30 -28   1-0.12739 1.06540   2
  -2  30   4 1.16592 0.42390   1
  30 -28   4 1.99668 0.85524   2
   2 -30  -4 1.37061 1.16520   2
 -30  28  -4 1.97930 1.00249   2
   2 -30  -7 0.38273 1.35825   2
  30 -28   7 0.51945 0.75840   3
   2 -30 -10 32.3547 1.65248   2
   3 -30   9 1.86337 1.39832   3
  30 -27  -9-1.26065 1.78455   2
 -27  -3  -6 1.57739 0.77276   1
   3 -30   6 0.82995 1.18941   3
 -30  27   3-0.57489 1.11758   1
  27   3   3 1.06960 0.59686   2
  30 -27  -3 2.40754 1.33575   2
  30 -27   0 0.82127 1.16079   2
 -30  27   0 0.82769 0.96026   2
  27   3   0 1.01524 0.95710   1
   3 -30   0 0.13348 1.04041   2
 -30  27  -3-0.00640 0.93020   2
   3 -30  -3-0.89201 1.09589   2
  30 -27   3-0.00615 0.86858   2
 -30  27  -6 4.51733 0.99510   2
   3 -30  -6 3.34869 1.32454   2
   3 -30  -9 0.63303 1.53635   2
   4 -30   7 0.04778 1.25000   3
 -26  -4  -7-0.30413 0.71814   1
  30 -26  -7 0.86585 1.56704   2
  30 -26  -4 1.73522 1.37751   2
  26   4   4 1.51533 0.52699   2
  30 -26  -1 6.75825 1.18150   2
 -30  26   1 5.10486 1.01525   2
 -30  26   1 5.82338 1.08479   1
  26   4   1 5.93661 0.92751   1
  26   4  -2 7.24950 1.04249   1
  26   4  -2 8.54060 0.91886   3
 -30  26  -2 8.72909 0.91468   2
  30 -26   2 7.39645 0.97693   2
   4 -30  -2 7.25673 1.10601   2
 -30  26  -5 1.14900 0.92441   2
   4 -30  -5 1.02442 1.25769   2
   4 -30  -8-0.17177 1.47709   2
   5 -30   8 0.59455 1.29738   3
  30 -25  -8 2.38244 1.62204   2
   5 -30   5 1.94745 1.15097   3
  25   5   2 3.97707 0.68613   2
 -30  25   2 4.32239 1.05398   1
 -25  -5  -2 4.52204 0.68028   3
  30 -25  -2 3.56549 1.23167   2
  30 -25   1 7.74102 1.06472   2
 -30  25  -1 6.89100 0.90075   2
 -25  -5   1 6.76163 0.84111   3
  25   5  -1 6.52099 0.98620   1
   5 -30  -1 6.93132 1.07487   2
  -5  30   4 0.03426 0.54004   1
   5 -30  -4-0.71617 1.17678   2
  30 -25   4-0.50966 0.75443   2
 -30  25  -4 0.64228 0.85757   2
  30 -25   7 2.06948 0.65995   3
   5 -30  -7 2.39941 1.41306   2
   5 -30 -10 2.10935 1.66276   2
  30 -24  -9 1.29276 1.73758   2
   6 -30   9 1.45201 1.34852   3
   6 -30   6-0.77808 1.15749   3
 -30  24   3 5.16794 1.09650   1
 -24  -6  -3 5.68225 0.61327   3
  24   6   3 6.18825 0.67850   2
  30 -24  -3 5.28549 1.23302   2
 -24  -6   0 3.05898 0.78134   3
 -30  24   0 3.09944 0.93537   2
 -30  24   0 3.57306 1.07266   1
  24   6   0 3.20843 0.91479   1
  30 -24   0 2.27191 1.04998   2
  30 -24   3 1.22697 0.80329   2
   6 -30  -3 1.26452 1.11783   2
 -30  24  -3 0.09811 0.82867   2
  30 -24   6 1.20884 0.62765   3
 -30  24  -6 2.00534 0.83663   2
   6 -30  -6 0.59340 1.34926   2
   6 -30  -9-2.13225 1.62211   2
  30 -23 -10-0.14123 1.81299   2
   7 -30  10-0.27503 1.39240   3
   7 -30   7 2.82265 1.23203   3
  30 -23  -7-0.01452 1.56489   2
 -23  -7  -4 1.86563 0.54087   3
  23   7   4 2.84452 0.65632   2
  30 -23  -4 0.74915 1.30615   2
 -30  23   1 5.58658 1.07855   1
  23   7   1 4.75790 0.88945   1
 -23  -7  -1 4.33375 0.74213   3
 -30  23   1 5.41612 0.97065   2
  30 -23  -1 5.24968 1.10595   2
 -23  -7   2 8.16635 0.93387   3
 -30  23  -2 9.40732 0.86713   2
  30 -23   2 8.01255 0.93497   2
   7 -30  -2 8.52137 1.12118   2
   7 -30  -5 0.53687 1.27327   2
 -30  23  -5-0.28473 0.77997   2
   7 -30  -8 4.30023 1.56837   2
  30 -22  -8-0.15477 1.65766   2
   8 -30   8 1.58936 1.27571   3
 -22  -8  -5 1.97437 0.50754   3
  22   8   5 2.97891 0.52558   2
  30 -22  -5 4.41111 1.39503   2
 -30  22   2 0.69695 1.06701   1
 -22  -8  -2 2.19177 0.69034   3
  22   8   2 1.41885 0.71280   2
  30 -22  -2 0.94991 1.13197   2
 -22  -8   1 3.12768 0.85510   3
  30 -22   1 2.96915 0.97586   2
 -30  22  -1 3.91501 0.86646   2
   8 -30  -1 3.68866 1.06357   2
   8 -30  -4 2.87652 1.20940   2
  -8  30   4 2.33970 0.62979   1
  30 -22   4 3.18232 0.65534   2
 -30  22  -4 2.14423 0.75595   2
   8 -30  -7 0.70688 1.46968   2
   8 -30 -10-2.45655 1.75509   2
   9 -30   9 2.22538 1.32223   3
  30 -21  -9 0.80856 1.70557   2
  30 -21  -6 0.87650 1.17411   1
   9 -30   6-0.35557 1.12167   3
 -21  -9  -3 1.53763 0.63801   3
  21   9   3 0.98277 0.71905   2
  30 -21  -3 1.41740 1.18418   2
 -21  -9   0 2.97864 0.82021   3
 -30  21   0 2.72539 0.87723   2
  30 -21   0 3.04557 1.00529   2
  21   9   0 2.96791 0.88493   1
 -21  -9   3 0.05918 0.94162   3
 -30  21  -3 0.71287 0.73276   2
   9 -30  -3 2.24830 1.16868   2
  30 -21   3 2.22114 0.73545   2
 -30  21  -6 0.39604 0.63197   2
  30 -21   6 0.03021 0.47108   3
   9 -30  -6-1.24584 1.40466   2
   9 -30  -9 0.32989 1.67189   2
  30 -20 -10 0.22663 1.82236   2
  10 -30  10 1.66629 1.37941   3
  10 -30   7 0.28728 1.16349   3
  30 -20  -7-0.51905 1.58064   2
  20  10   4 3.82557 0.74289   2
  30 -20  -4 2.91962 1.25133   2
  20  10   1 4.85576 0.81314   1
 -30  20   1 5.25583 1.02562   1
 -20 -10  -1 4.47916 0.77594   3
 -10  30  -1 6.84233 1.07479   2
  20  10   1 6.79486 0.78378   2
  10 -30   1 4.78223 1.01217   2
  30 -20  -1 4.66887 1.03297   2
 -20 -10   2 4.61272 0.90148   3
  30 -20   2 2.87663 0.86807   2
  10 -30  -2 3.96789 1.09704   2
 -30  20  -2 3.54848 0.77117   2
 -30  20  -5 6.68779 0.62168   2
  10 -30  -5 7.11807 1.35881   2
  10 -30  -8 2.92183 1.61973   2
  10 -30 -11-4.72287 1.90375   2
  30 -19  -8-1.12251 1.62496   2
  11 -30   8 1.05013 1.22607   3
  30 -19  -5 4.16391 1.17496   1
  30 -19  -5 4.22136 1.36895   2
  19  11   5 3.67327 0.66296   2
  19  11   2 5.64609 0.74376   1
  11 -30   2 5.28337 1.01194   2
 -30  19   2 7.03755 1.08530   1
 -19 -11  -2 5.98602 0.73689   3
  19  11   2 7.13796 0.79000   2
  30 -19  -2 5.26622 1.07867   2
 -19 -11   1 4.69089 0.88584   3
  30 -19   1 4.17963 0.91264   2
 -11  30   1 5.38571 1.12579   2
 -30  19  -1 5.23736 1.03077   1
  11 -30  -4 4.70482 1.28218   2
 -11  30   4 2.94295 0.70849   1
 -30  19  -4 3.49650 0.62389   2
 -19 -11   4 3.59727 1.01919   3
  30 -19   4 4.43781 0.55181   2
  11 -30  -7 0.18396 1.53774   2
  11 -30 -10 1.18427 1.79616   2
  30 -18  -9 2.67376 1.66931   2
  12 -30   9 0.96058 1.27105   3
  18  12   6-0.21822 0.63928   2
  12 -30   6 1.14274 1.07809   3
  18  12   3 1.87101 0.79756   2
  30 -18  -3 1.16298 1.18214   2
  18  12   0 3.76585 0.80424   2
 -18 -12   0 2.90437 0.82251   3
  12 -30   0 2.91685 1.03297   2
  30 -18   0 2.69625 0.93162   2
  30 -18   3 5.09797 0.66649   2
 -18 -12   3 5.80470 0.96450   3
  12 -30  -3 4.13616 1.19941   2
  12 -30  -6 0.01243 1.47391   2
  12 -30  -9 0.92838 1.72839   2
  30 -17 -10 1.85854 1.78694   2
  13 -30   7 3.34225 1.12612   3
  17  13   4-0.42292 0.83111   2
  30 -17  -4-0.86013 1.24993   2
  30 -17  -4-1.93197 1.10161   1
  17  13   1 3.53946 0.77174   1
 -17 -13  -1 4.27821 0.79666   3
 -13  30  -1 5.27956 1.07835   2
  17  13   1 5.19646 0.81329   2
  13 -30   1 5.02708 1.00429   2
  30 -17  -1 5.61659 1.00369   2
 -17 -13   2 5.19209 0.93199   3
  30 -17   2 5.92214 0.82677   2
  13 -30  -5 3.29502 1.39787   2
  13 -30  -8 0.18573 1.64319   2
  13 -30 -11 0.89700 1.92583   2
  30 -16  -8-0.04561 1.57597   2
  14 -30   8-0.09498 1.20505   3
  30 -16  -5 0.65353 1.13572   1
  30 -16  -5 1.99904 1.34228   2
  16  14   5-0.03883 0.76732   2
  16  14   2 1.30395 0.64380   1
 -14  30  -2 2.22206 1.02996   2
  30 -16  -2 1.67385 1.06869   2
  16  14   2 2.70098 0.81943   2
  14 -30   2 2.23873 0.97064   2
 -16 -14   1 2.79213 0.87941   3
  30 -16   1 2.13868 0.83755   2
 -30  16  -1 0.58517 1.00060   1
  14 -30  -4 0.43467 1.29478   2
 -14  30   4 0.62473 0.80298   1
  14 -30  -7-1.13801 1.54261   2
  14 -30 -10 2.12353 1.82124   2
  15 -30   9 0.33363 1.22690   3
  30 -15  -9-0.63440 1.66960   2
  15 -30   6 0.22772 1.07363   3
  15  15   6 1.28509 0.75847   2
 -15 -15  -6-0.14886 0.79316   2
 -15  30  -3 1.08977 1.00472   2
  15  15   3 0.56967 0.86736   2
  30 -15  -3-0.52358 1.12861   2
  30 -15  -3 0.93611 1.03927   1
 -30  15   0 43.1492 1.33855   1
 -15 -15   0 44.5443 1.22428   3
  15 -30   0 42.8463 1.37317   2
  15  15   0 42.3823 1.17750   2
  30 -15   0 42.2099 1.24178   2
 -15  30   0 43.3357 1.43089   2
 -15 -15   3 1.83844 0.96761   3
 -15  30   3 0.52341 0.82933   1
  30 -15   3 1.32491 0.56345   2
  15 -30  -3 2.14470 1.24954   2
 -15 -15   6 1.82833 1.13854   3
  15 -30  -6 1.90669 1.50024   2
  15 -30  -9 0.72526 1.73849   2
  30 -14 -10-0.70834 1.76189   2
  16 -30   7-0.00941 1.09447   3
 -14 -16  -7-1.05354 0.87650   2
  30 -14  -4-0.14992 1.22040   2
  30 -14  -4-0.23501 1.10504   1
  14  16   4 0.49715 0.91207   2
 -16  30  -1 3.17606 1.06939   2
  30 -14  -1 4.14827 0.96936   2
  16 -30   1 2.88749 1.00503   2
  14  16   1 3.57007 0.84355   2
 -14 -16   2 4.55086 0.94771   3
  30 -14   2 3.54201 0.74982   2
 -30  14  -2 3.10509 0.99192   1
  16 -30  -5 0.09639 1.42803   2
  16 -30  -8-1.02948 1.66636   2
  16 -30 -11 0.85713 1.93861   2
  17 -30   8 1.32847 1.15581   3
  30 -13  -8 1.25124 1.59002   2
 -13 -17  -8 1.50578 0.96075   2
 -13 -17  -5 2.54749 0.84243   2
  30 -13  -5 2.66749 1.14628   1
  30 -13  -5 3.89458 1.34173   2
  13  17   5 1.11619 0.89518   2
  13  17   2 5.57013 0.64454   1
 -17  30  -2 6.17940 1.04570   2
  30 -13  -2 5.82075 1.05408   2
  13  17   2 5.72714 0.89685   2
  17 -30   2 5.34053 1.00537   2
 -13 -17   1 7.79577 0.93828   3
  17 -30  -1 9.71556 1.14379   2
  13  17  -1 8.85855 0.90273   2
 -30  13  -1 9.82331 1.01867   1
  30 -13   1 8.49221 0.83375   2
 -17  30   4 0.32292 0.86672   1
  17 -30  -4-1.27183 1.36540   2
 -13 -17   7 0.11699 1.19418   3
  17 -30  -7 2.18569 1.59987   2
  17 -30 -10 2.09091 1.86354   2
  18 -30   9 0.74481 1.18458   3
  30 -12  -9-0.14705 1.66081   2
  12  18   6 2.04645 0.89710   2
 -12 -18  -6 1.62516 0.91748   2
  30 -12  -3 4.92450 1.13755   2
  18 -30   3 4.86266 0.99254   2
 -18  30  -3 2.45245 1.02538   2
  12  18   3 3.73333 0.95756   2
 -30  12   0 1.33682 0.98907   1
 -18  30   0 2.21187 1.07678   2
  30 -12   0 2.33421 0.87387   2
  18 -30   0 2.95199 1.06504   2
  12  18   0 2.77123 0.87028   2
  30 -12   3 1.09205 0.42405   3
 -12 -18   3 0.66206 0.98695   3
 -18  30   3 0.77238 0.91203   1
 -30  12  -3 1.55146 0.96728   1
  30 -12   3 1.85076 0.51249   2
 -12 -18   6 0.10961 1.14878   3
  18 -30  -6-0.26286 1.51888   2
  18 -30  -9 3.19978 1.76583   2
  30 -11 -10-2.03047 1.79117   2
  19 -30   7-0.92335 1.04174   3
 -11 -19  -7 0.68097 0.99084   2
  30 -11  -4 3.86017 1.11521   1
  11  19   4 3.48705 1.00731   2
 -19  30  -4 3.98426 1.04260   2
 -11 -19  -4 3.80038 0.87165   2
  30 -11  -4 4.82509 1.26330   2
 -19  30  -1 2.70207 1.08012   2
  30 -11  -1 2.85013 0.96529   2
  11  19   1 3.61770 0.88231   2
  19 -30   1 3.55562 1.00530   2
 -30  11  -2 4.80996 0.99424   1
 -11 -19   2 6.26962 0.96394   3
  30 -11   2 5.50500 0.54783   3
  30 -11   2 4.29176 0.67303   2
 -11 -19   5 1.76492 1.12479   3
  19 -30  -5 3.21868 1.47784   2
  19 -30  -8-1.36793 1.63348   2
  19 -30 -11 2.06133 1.92367   2
  20 -30   8-0.36065 1.13509   3
  30 -10  -8 1.28249 1.59853   2
 -10 -20  -8-0.22104 1.08659   2
 -10 -20  -5 4.36900 0.96501   2
 -20  30  -5 6.17170 1.09268   2
  30 -10  -5 5.12711 1.15509   1
  30 -10  -5 4.23242 1.37543   2
  10  20   5 2.90305 0.96975   2
 -20  30  -2 3.51417 1.07893   2
  10  20   2 1.37775 0.92744   2
  30 -10  -2 3.27049 1.04373   1
  30 -10  -2 3.01047 1.04379   2
  30 -10  -2 3.86180 0.78887   3
  20 -30   2 1.78297 0.96341   2
  10  20  -1 5.69205 0.91424   2
  20 -30  -1 5.32301 1.16018   2
 -30  10  -1 5.56896 0.95354   1
  30 -10   1 6.89173 0.79753   2
  30 -10   1 5.79844 0.63503   3
 -20  30   1 6.54901 1.08771   2
  20 -30  -4 1.69671 1.36491   2
 -20  30   4 1.66078 0.93408   1
 -10 -20   7 0.76169 1.24815   3
  20 -30  -7 2.95547 1.59038   2
  20 -30 -10 0.03381 1.84999   2
  21 -30   9 0.79703 1.07600   3
  30  -9  -9 2.85490 1.70835   2
  -9 -21  -6 0.28188 1.02144   2
  30  -9  -6 0.59687 1.44376   2
   9  21   6-1.07879 0.99144   2
   9  21   3 0.78957 1.02906   2
 -21  30  -3 0.41476 1.05175   2
  -9 -21  -3 1.24170 0.90077   2
  21 -30   3 0.27048 0.95386   2
   9  21   3 1.63038 0.38626   1
  21 -30   0 3.54799 1.07773   2
   9  21   0 3.06369 0.91330   2
 -30   9   0 2.88957 0.98848   1
  30  -9   0 3.72657 0.69255   3
  30  -9   0 3.53337 0.83978   2
 -21  30   0 3.82888 1.05363   2
 -30   9  -3 0.21524 0.95956   1
 -21  30   3 0.46056 0.94335   1
  30  -9   3 0.63359 0.47437   2
  -9 -21   6 2.82017 1.16791   3
  21 -30  -6 1.26023 1.51265   2
  21 -30  -9 3.05132 1.73536   2
  30  -8 -10-0.05303 1.78045   2
  22 -30   7 0.27858 1.02146   3
   8  22   7 0.16867 1.01068   2
  -8 -22  -7-0.58892 1.08914   2
 -22  30  -4 1.34849 1.08660   2
  -8 -22  -4 2.92918 0.94410   2
   8  22   4 1.50013 1.05916   2
  22 -30   1 3.07869 1.01424   2
   8  22   1 2.75027 0.92986   2
  30  -8  -1 1.91498 1.04874   1
  30  -8  -1 2.55300 0.76061   3
 -22  30  -1 1.76022 1.03328   2
  30  -8   2 0.19043 0.53417   3
  22 -30  -2 2.17625 1.23142   2
 -30   8  -2 0.35627 0.90688   1
  30  -8   2 0.02591 0.61183   2
  -8 -22   5 3.80703 1.13978   3
  22 -30  -5 3.37359 1.46667   2
  -8 -22   8-0.85423 1.32971   3
  22 -30  -8 0.40071 1.67134   2
  23 -30   8 0.35811 1.01394   3
  30  -7  -8-0.34532 1.61747   2
  -7 -23  -8 0.92887 1.18959   2
 -23  30  -5 4.04407 1.09115   2
  -7 -23  -5 1.39363 1.01366   2
   7  23   5 3.17255 1.03907   2
  30  -7  -2 3.96439 0.81573   3
   7  23   2 3.73901 1.00755   2
 -23  30  -2 4.77043 1.07777   2
  30  -7  -2 3.41587 1.10192   1
  -7 -23  -2 3.44198 0.93073   2
  23 -30   2 4.72542 0.98493   2
 -30   7  -1 3.24696 0.96405   1
  30  -7   1 3.62848 0.66513   3
  23 -30  -1 3.27017 1.19718   2
  30  -7   1 2.41979 0.77464   2
   7  23  -1 3.30975 0.94019   2
  -7 -23   4 3.94658 1.07314   3
 -23  30   4 4.88888 1.04360   1
 -30   7  -4 4.28321 0.94692   1
  23 -30  -7 2.29619 1.59959   2
  -7 -23   7 4.96459 1.26032   3
  23 -30 -10 0.59327 1.89883   2
  30  -6  -9 1.24656 1.70629   2
  -6 -24  -9 4.86006 1.29625   2
  -6 -24  -6 1.86907 1.09868   2
   6  24   6-0.15813 1.06318   2
 -24  30  -6 3.58860 1.11424   2
 -24  30  -3 0.59024 1.07032   2
   6  24   3 2.89587 1.08583   2
  24 -30   3 0.46968 0.94438   2
  -6 -24  -3 2.80759 0.98064   2
  30  -6  -3 0.42132 1.04748   1
  30  -6   0 2.66211 0.73851   3
   6  24   0 1.47573 0.94988   2
 -24  30   0 3.52357 1.04766   2
  24 -30   0 1.73255 1.09126   2
  24 -30  -3 6.66237 1.35188   2
  30  -6   3 4.36093 0.46794   2
 -30   6  -3 5.15016 0.93711   1
 -24  30   3 5.11502 1.03553   1
  -6 -24   6 0.56067 1.20331   3
 -30   6  -6 0.15707 0.99056   1
  24 -30  -6 1.00891 1.57173   2
  24 -30  -9 1.76584 1.78903   2
  -5 -25  -7 3.51032 1.21541   2
  25 -30   7 1.95314 0.94853   3
 -25  30  -7 6.55193 1.16851   2
 -25  30  -4-1.12524 1.11468   2
  -5 -25  -4-0.29548 1.04195   2
   5  25   4 1.51603 1.11635   2
  30  -5  -1 5.87542 1.02664   1
  30  -5  -1 7.30409 0.82136   3
  25 -30   1 7.59731 1.06095   2
   5  25   1 7.27183 1.03008   2
 -25  30  -1 4.97225 1.05311   2
  25 -30  -2 4.78391 1.31935   2
  30  -5   2 4.71826 0.67150   2
 -30   5  -2 3.74129 0.94884   1
 -25  30   2 4.41893 1.04676   1
  -5 -25   5 3.49186 1.15871   3
  25 -30  -5 1.33792 1.50077   2
 -30   5  -5 2.93861 0.98833   1
  -5 -25   8-1.13561 1.31750   3
  25 -30  -8 0.52308 1.73020   2
  -4 -26  -8 1.12981 1.27414   2
  26 -30   8 1.64542 0.93118   3
  -4 -26  -5 2.11752 1.11969   2
 -26  30  -5 3.32567 1.14284   2
  30  -4  -2 3.58314 1.04874   1
  30  -4  -2 5.40789 0.87224   3
   4  26   2 3.93340 1.09004   2
  -4 -26  -2 3.63065 0.99334   2
  26 -30   2 4.68059 0.98587   2
 -26  30  -2 4.20455 1.05844   2
  30  -4   1 10.8878 0.71933   3
  26 -30  -1 12.1820 1.25300   2
 -30   4  -4-0.40338 0.89459   1
 -26  30   4 0.35854 1.08649   1
  -4 -26   4 2.38155 1.10282   3
 -30   4  -7 0.65040 1.00027   1
  26 -30  -7-0.55678 1.65006   2
  -4 -26   7-0.64122 1.28898   3
  26 -30 -10-4.72236 1.89262   2
  -3 -27  -9 1.65913 1.40067   2
  -3 -27  -6 5.32179 1.20549   2
 -27  30  -6 4.24662 1.15973   2
  30  -3  -3 0.72016 1.06960   1
  -3 -27  -3 1.10279 1.02618   2
  27 -30   3 0.60224 0.95280   2
 -27  30  -3-0.66176 1.04367   2
  30  -3   0 1.48198 0.73267   3
  27 -30   0 1.68463 1.13332   2
  30  -3   0 3.02241 1.01638   1
 -27  30   0 1.69854 1.02344   2
 -27  30   3 1.03646 1.03155   1
 -30   3  -3 0.42190 0.91881   1
  27 -30  -3 3.69242 1.36231   2
  30  -3   3 1.25377 0.49720   2
  30  -3   3 1.52008 0.47256   2
  -3 -27   6 1.98092 1.24753   3
  27 -30  -6 1.26551 1.59164   2
 -30   3  -6 1.01779 0.95344   1
  -3 -27   9 0.09644 1.41005   3
  27 -30  -9-5.54174 1.86893   2
  -2 -28  -7 2.98075 1.28739   2
  28 -30   7 1.60283 0.87469   3
 -28  30  -4 2.62254 1.08906   2
  -2 -28  -4 1.31395 1.10631   2
  28 -30   4 1.25639 0.95342   2
  30  -2  -1 1.27874 0.80331   3
  28 -30   1 0.67611 1.04383   2
 -28  30  -1 2.03713 1.01716   2
  30  -2  -1 0.76198 1.03664   1
  -2 -28  -1 0.04284 1.02225   2
 -28  30   2 8.52209 1.11566   1
  28 -30  -2 7.06243 1.32662   2
 -30   2  -5 0.18005 0.89383   1
  -2 -28   5-0.43530 1.13586   3
  28 -30  -8 1.96152 1.76017   2
  -2 -28   8-0.44607 1.32918   3
  -1 -29  -8-2.31998 1.40354   2
  -1 -29  -5 12.4418 1.27552   2
 -29  30  -5 15.4189 1.17820   2
  30  -1  -2-0.81553 1.05377   1
 -29  30  -2-1.02026 0.99391   2
  -1 -29  -2-0.34657 1.07260   2
  29 -30   2-0.93077 1.01960   2
  29 -30  -1 1.09461 1.25837   2
 -30   1  -4 0.53487 0.89741   1
 -29  30   4 2.67221 1.13100   1
  29 -30  -4-0.16462 1.44209   2
  -1 -29   4 0.77395 1.14204   3
 -30   1  -7 1.80777 0.90161   1
  29 -30  -7 2.69287 1.66026   2
  -1 -29   7 2.34901 1.31570   3
   0 -30  -9-1.58269 1.51897   2
   0 -30  -6-0.42036 1.26650   2
 -30  30  -6 0.11506 1.10948   2
  30   0  -3-0.32724 1.11546   1
  30 -30   3 1.25105 0.98777   2
   0 -30  -3 2.18942 1.12751   2
 -30  30  -3 1.16220 1.03054   2
  30   0   0 0.85660 1.03333   1
 -30  30   0 0.63468 1.03434   2
  30 -30   0 0.67591 1.16858   2
 -30  30   3 0.10608 1.07926   1
  30   0   3 2.23236 0.57304   2
  30 -30  -3 2.39290 1.40882   2
 -30   0  -6 0.75477 0.86088   1
   0 -30   6 0.22571 1.22708   3
   0 -30   9-0.01401 1.42018   3
  30 -30  -9 0.49853 1.87415   2
  31 -30  -8 1.86483 1.77283   2
   1 -31   8 0.72743 1.37876   3
   1 -31   5 0.56431 1.20460   3
 -30  -1  -5 1.65206 0.87060   1
  31 -30  -2 1.01109 1.33384   2
 -31  30   2 0.53027 1.13718   1
  30   1  -1 4.09311 1.07508   1
  30   1  -1 4.60044 0.87499   3
   1 -31  -1 3.86433 1.10622   2
 -31  30  -1 4.18118 1.02910   2
  31 -30   1 5.63248 1.11538   2
  -1  31   4 0.37401 0.35690   1
   1 -31  -4 0.54320 1.18682   2
  31 -30   4 1.92466 0.91076   2
 -31  30  -4 1.27845 1.05358   2
   1 -31  -7 0.69315 1.34398   2
  31 -30   7 1.50984 0.80845   3
   2 -31   9-0.01382 1.42174   3
  31 -29  -9-0.17706 1.82826   2
 -29  -2  -6 0.92714 0.81715   1
   2 -31   6-0.10553 1.21339   3
 -31  29   3 10.4421 1.18165   1
  29   2   3 9.14801 0.64637   2
  31 -29  -3 10.5080 1.42974   2
 -31  29   0 10.9854 1.05691   2
  31 -29   0 8.57874 1.22523   2
   2 -31   0 8.63201 1.11716   2
  29   2   0 10.1763 1.07307   1
  31 -29   3 1.61580 0.92556   2
   2 -31  -3 1.30264 1.15677   2
 -31  29  -3 1.34858 0.97865   2
  29   2  -3 3.76537 1.11613   1
 -31  29  -6 3.70660 1.05006   2
   2 -31  -6-0.40672 1.30335   2
   2 -31  -9-0.31489 1.54394   2
   3 -31  10-0.04261 1.47276   3
   3 -31   7-0.08714 1.31861   3
  31 -28  -7 1.67382 1.62858   2
  31 -28  -4 7.84593 1.46701   2
  28   3   4 5.64914 0.52603   2
 -31  28   1-0.92662 1.11529   1
  28   3   1 0.86799 0.95820   1
  31 -28  -1 0.25936 1.24331   2
  28   3  -2 1.53594 1.05332   1
 -31  28  -2 1.23527 0.95645   2
   3 -31  -2 0.45351 1.09569   2
  31 -28   2 2.26315 1.00879   2
 -31  28  -5 0.87997 0.97969   2
   3 -31  -5 0.81774 1.25517   2
   3 -31  -8 2.34571 1.46384   2
  31 -27  -8-0.21193 1.70452   2
   4 -31   8-1.22487 1.32519   3
  31 -27  -5 0.09187 1.46004   2
   4 -31   5-1.61820 1.16637   3
 -31  27   2 16.1786 1.20484   1
  27   4   2 14.5918 0.78728   2
  31 -27  -2 14.4950 1.34124   2
  27   4  -1 3.40296 0.99973   1
   4 -31  -1 5.33303 1.09457   2
 -31  27  -1 5.04325 0.97014   2
  31 -27   1 4.40282 1.06792   2
  -4  31   4 1.68479 0.51248   1
  31 -27   4 1.56534 0.81649   2
   4 -31  -4 1.32390 1.18596   2
 -31  27  -4 2.56390 0.93397   2
  31 -27   7 1.41953 0.71462   3
   4 -31  -7 1.01993 1.37147   2
   4 -31 -10-1.04256 1.65818   2
  31 -26  -9 0.53388 1.76643   2
   5 -31   9-1.85014 1.40175   3
   5 -31   6 3.40732 1.20390   3
  26   5   3 13.4576 0.72348   2
 -31  26   3 17.3092 1.24455   1
  31 -26  -3 14.8572 1.38540   2
  31 -26   0 2.59445 1.14477   2
 -31  26   0 3.52298 0.96044   2
 -26  -5   0 3.74900 0.81324   3
  26   5   0 4.56239 0.97234   1
   5 -31   0 4.49308 1.04588   2
   5 -31  -3 1.66671 1.15089   2
  31 -26   3 2.22129 0.86901   2
 -31  26  -3 1.41696 0.89646   2
  31 -26   6 9.32783 0.73519   3
 -31  26  -6 8.30938 0.94705   2
   5 -31  -6 8.58355 1.36354   2
   5 -31  -9-0.62721 1.59898   2
   6 -31  10-1.20080 1.43162   3
   6 -31   7 3.38624 1.25067   3
  31 -25  -7 1.14118 1.59001   2
  25   6   4 0.65912 0.62842   2
  31 -25  -4-0.31947 1.34871   2
 -25  -6  -4 0.74334 0.50969   3
 -31  25   1 2.47171 1.11010   1
  25   6   1 4.13632 0.91466   1
 -25  -6  -1 4.75117 0.75208   3
 -31  25   1 4.69690 1.01447   2
  31 -25  -1 4.62886 1.18751   2
 -31  25  -2 0.01849 0.87070   2
  31 -25   2 1.33693 0.91013   2
   6 -31  -2 0.81930 1.10143   2
 -31  25  -5 6.13494 0.87493   2
   6 -31  -5 5.57881 1.32860   2
   6 -31  -8 1.51565 1.50869   2
  31 -24  -8-0.68532 1.63904   2
   7 -31   8-0.09816 1.32327   3
 -24  -7  -5 3.92520 0.43040   3
  24   7   5 2.37521 0.45274   2
  31 -24  -5 4.96404 1.45020   2
 -24  -7  -2 21.0971 0.82552   3
  31 -24  -2 21.3581 1.32520   2
  24   7   2 21.9106 0.86686   2
 -31  24   2 21.8476 1.19107   1
  31 -24   1 2.29047 1.03086   2
 -31  24  -1 0.25105 0.85960   2
 -24  -7   1 1.76141 0.85744   3
  24   7  -1 1.46462 0.95241   1
   7 -31  -1-0.53786 1.05753   2
  -7  31   4 1.40168 0.61634   1
 -31  24  -4 1.08517 0.81166   2
  31 -24   4 0.74684 0.71283   2
   7 -31  -4 1.03837 1.24544   2
   7 -31  -7 2.77109 1.46921   2
   7 -31 -10-0.26049 1.72615   2
   8 -31   9 2.33847 1.35911   3
  31 -23  -9 1.46904 1.73736   2
   8 -31   6 4.74435 1.18889   3
 -23  -8  -3 1.45707 0.65779   3
 -31  23   3 0.79092 1.13352   1
  23   8   3 1.40240 0.71370   2
  31 -23  -3 2.64675 1.23946   2
 -23  -8   0 12.7133 0.87169   3
 -31  23   0 13.6107 0.97950   2
  31 -23   0 13.6580 1.13157   2
  23   8   0 13.3141 0.96135   1
 -23  -8   3 1.17122 0.94998   3
 -31  23  -3 1.62943 0.80009   2
   8 -31  -3 2.04597 1.16820   2
  31 -23   3 2.14113 0.76150   2
  31 -23   6 3.82916 0.56707   3
 -31  23  -6 2.97005 0.71971   2
   8 -31  -6 3.65115 1.39885   2
   8 -31  -9-1.67778 1.67803   2
  31 -22 -10 2.08249 1.81776   2
   9 -31  10-0.32472 1.39185   3
   9 -31   7 0.40069 1.20137   3
  31 -22  -7-2.24580 1.56303   2
 -22  -9  -4 2.43835 0.59721   3
  22   9   4 2.27534 0.71629   2
  31 -22  -4 2.47204 1.31379   2
  22   9   1 4.54403 0.77495   2
  22   9   1 4.22518 0.85423   1
 -31  22   1 4.10805 1.07884   1
 -22  -9  -1 4.63216 0.80513   3
   9 -31   1 4.32056 1.03895   2
  31 -22  -1 3.34204 1.10134   2
  31 -22   2 7.47059 0.90421   2
   9 -31  -2 5.14728 1.13369   2
 -22  -9   2 3.96405 0.93714   3
 -31  22  -2 6.37673 0.82216   2
 -31  22  -5 1.30126 0.70044   2
   9 -31  -5 1.59733 1.36262   2
   9 -31  -8 0.43410 1.56580   2
   9 -31 -11 5.89543 1.85536   2
  10 -31   8-0.87707 1.26830   3
  31 -21  -8 0.01571 1.64563   2
  31 -21  -5 1.97465 1.15869   1
  21  10   5 3.25367 0.62210   2
  31 -21  -5 2.49511 1.38959   2
 -21 -10  -2 3.04602 0.71544   3
  10 -31   2 2.94320 1.03746   2
  21  10   2 2.56401 0.77248   1
 -31  21   2 3.95760 1.09232   1
  21  10   2 3.56992 0.76772   2
  31 -21  -2 3.22459 1.11028   2
 -21 -10   1 17.1078 0.97868   3
 -31  21  -1 17.1182 0.93093   2
  31 -21   1 16.6252 1.05485   2
 -10  31   4-0.05748 0.69486   1
  10 -31  -4 0.49976 1.25410   2
  31 -21   4-0.46333 0.61033   2
 -21 -10   4-0.23605 1.02449   3
 -31  21  -4 1.07539 0.68998   2
  10 -31  -7 2.13822 1.50441   2
  10 -31 -10 2.21780 1.78746   2
  31 -20  -9 3.68208 1.72480   2
  11 -31   9 3.67866 1.31992   3
  20  11   6 1.80789 0.57825   2
  11 -31   6 3.64468 1.13172   3
 -20 -11  -3 7.63604 0.73235   3
  20  11   3 7.80446 0.80908   2
  31 -20  -3 8.22025 1.24969   2
  31 -20   0 31.1236 1.22728   2
 -20 -11   0 33.1763 1.09417   3
  31 -20   3 10.9020 0.72985   2
  11 -31  -3 10.3219 1.20847   2
 -20 -11   3 10.5586 1.01452   3
 -31  20  -3 11.4464 0.75986   2
  11 -31  -6 0.53883 1.43384   2
  11 -31  -9-2.65443 1.74698   2
  31 -19 -10 2.54714 1.81255   2
  12 -31  10-3.57019 1.38210   3
  12 -31   7 2.01988 1.15979   3
  19  12   4 0.23687 0.80657   2
  31 -19  -4-0.67984 1.12549   1
  31 -19  -4-0.63583 1.28532   2
[truncated: 771,149 more chars]
